# Supplementary material for: 4-(3-Fluoro­phen­yl)-1-(2-oxoindolin-3-yl­idene)thio­semicarbazide
Source: Acta Crystallogr Sect E Struct Rep Online. 2010 Sep 4;66(Pt 10):o2494–5. doi: 10.1107/S1600536810034951 (PMC2983261; doi:10.1107/S1600536810034951)
Supplement: Supplementary file 1 [file e-66-o2494-sup1.cif]

##############################################################################
###                                                                        ###
###        Electronic paper (Acta Crystallographica Section E)             ###
###                                                                        ###
##############################################################################
#                                                                            #
# This CIF contains the data in a paper accepted for publication in Acta     #
# Crystallographica Section E. It conforms to the requirements of Notes      #
# for Authors for Section E, and has been peer reviewed under the auspices   #
# of the IUCr Commission on Journals.                                        #
#                                                                            #
# Full details of the Crystallographic Information File format               #
# are given in the paper "The Crystallographic Information File (CIF):       #
# a New Standard Archive File for Crystallography" by S. R. Hall, F. H.      #
# Allen and I. D. Brown [Acta Cryst. (1991), A47, 655-685].                  #
#                                                                            #
# The current version of the core CIF dictionary is obtainable from          #
# ftp://ftp.iucr.org/pub/cif_core.dic. The current version number is 2.4.    #
#                                                                            #
# Software is freely available for graphical display of the structure(s) in  #
# this CIF.  For information consult the CIF home page http://www.iucr.org/  #
# cif/home.html                                                              #
#                                                                            #
# This file may be used for bona fide research purposes within the           #
# scientific community so long as proper attribution is given to the journal # 
# article from which it was obtained.                                        #
#                                                                            #
##############################################################################
                                             
data_global
_audit_creation_method     ?
_journal_date_recd_electronic     2010-08-06
_journal_date_accepted     2010-08-30
_journal_name_full     'Acta Crystallographica, Section E'
_journal_year     2010
_journal_volume     66
_journal_issue     10
_journal_page_first     o2494
_journal_page_last     o2495
_journal_paper_category     QO
_journal_coeditor_code     BG2363
_publ_contact_author
;
Muhammad Nawaz Tahir
University of Sargodha
Department of Physics
Sargodha
Pakistan
;
_publ_contact_author_email     'dmntahir_uos@yahoo.com'
_publ_contact_author_fax     '0092 48 32 22 121'
_publ_contact_author_phone     '0092 48 92 30 914'
_publ_section_title
;
4-(3-Fluorophenyl)-1-(2-oxoindolin-3-ylidene)thiosemicarbazide
;
loop_
    _publ_author_name
    _publ_author_address
    'Muhammad Ramzan'
;
Department of Chemistry
Bahauddin Zakariya University
Multan 60800
Pakistan
;
    'Humayun Pervez'
;
Department of Chemistry
Bahauddin Zakariya University
Multan 60800
Pakistan
;
    'Tahir, M. Nawaz'
;
Department of Physics
University of Sargodha
Sargodha
Pakistan
;
    'Muhammad Yaqub'
;
Department of Chemistry
Bahauddin Zakariya University
Multan 60800
Pakistan
;
data_I
_audit_creation_method     SHELXL-97
_chemical_name_systematic
;
4-(3-Fluorophenyl)-1-(2-oxoindolin-3-ylidene)thiosemicarbazide
;
_chemical_name_common     ?
_chemical_formula_moiety     'C15 H11 F N4 O S'
_chemical_formula_sum     'C15 H11 F N4 O S'
_chemical_formula_iupac     'C15 H11 F N4 O S'
_chemical_formula_weight     314.34
_symmetry_cell_setting     triclinic
_symmetry_space_group_name_H-M     'P -1'
_symmetry_space_group_name_Hall     '-P 1'
loop_
    _symmetry_equiv_pos_site_id
    _symmetry_equiv_pos_as_xyz
    1 x,y,z
    2 -x,-y,-z
_cell_length_a     8.0582(3)
_cell_length_b     14.3640(5)
_cell_length_c     19.4456(8)
_cell_angle_alpha     86.338(2)
_cell_angle_beta     89.2990(10)
_cell_angle_gamma     75.128(2)
_cell_volume     2170.93(14)
_cell_formula_units_Z     6
_cell_measurement_reflns_used     4225
_cell_measurement_theta_min     2.10
_cell_measurement_theta_max     25.25
_cell_measurement_temperature     296(2)
_exptl_crystal_description     prisms
_exptl_crystal_colour     yellow
_exptl_crystal_size_max     0.28
_exptl_crystal_size_mid     0.22
_exptl_crystal_size_min     0.20
_exptl_crystal_density_diffrn     1.443
_exptl_crystal_density_meas     ?
_exptl_crystal_density_method     'not measured'
_exptl_crystal_F_000     972
_exptl_absorpt_coefficient_mu     0.241
_exptl_absorpt_correction_type     multi-scan
_exptl_absorpt_process_details     '(SADABS; Bruker, 2005)'
_exptl_absorpt_correction_T_min     0.942
_exptl_absorpt_correction_T_max     0.950
_exptl_special_details
;
;
_diffrn_ambient_temperature     296(2)
_diffrn_radiation_type     MoK\a
_diffrn_radiation_wavelength     0.71073
_diffrn_radiation_source     'fine-focus sealed tube'
_diffrn_radiation_monochromator     graphite
_diffrn_measurement_device_type     'Bruker Kappa APEXII CCD'
_diffrn_measurement_method     \w
_diffrn_detector_area_resol_mean     8.10
_diffrn_reflns_number     31845
_diffrn_reflns_av_R_equivalents     0.0585
_diffrn_reflns_av_sigmaI/netI     0.0774
_diffrn_reflns_theta_min     2.10
_diffrn_reflns_theta_max     25.25
_diffrn_reflns_theta_full     25.25
_diffrn_measured_fraction_theta_max     0.997
_diffrn_measured_fraction_theta_full     0.997
_diffrn_reflns_limit_h_min     -9
_diffrn_reflns_limit_h_max     9
_diffrn_reflns_limit_k_min     -16
_diffrn_reflns_limit_k_max     17
_diffrn_reflns_limit_l_min     -23
_diffrn_reflns_limit_l_max     23
_diffrn_standards_number     0
_diffrn_standards_interval_count     ?
_diffrn_standards_interval_time     ?
_diffrn_standards_decay_%     ?
_refine_special_details
;
Refinement of <i>F</i>^2^ against ALL reflections. The weighted <i>R</i>-factor
<i>wR</i> and goodness of fit <i>S</i> are based on <i>F</i>^2^, conventional
<i>R</i>-factors <i>R</i> are based on <i>F</i>, with <i>F</i> set to zero for
negative <i>F</i>^2^. The threshold expression of <i>F</i>^2^ >
\s(<i>F</i>^2^) is used only for calculating <i>R</i>-factors(gt) <i>etc</i>.
and is not relevant to the choice of reflections for refinement.
<i>R</i>-factors based on <i>F</i>^2^ are statistically about twice as large
as those based on <i>F</i>, and <i>R</i>- factors based on ALL data will be
even larger.
;
_reflns_number_total     7851
_reflns_number_gt     4225
_reflns_threshold_expression     I>2\s(I)
_refine_ls_structure_factor_coef     Fsqd
_refine_ls_matrix_type     full
_refine_ls_R_factor_all     0.1320
_refine_ls_R_factor_gt     0.0632
_refine_ls_wR_factor_gt     0.1472
_refine_ls_wR_factor_ref     0.1776
_refine_ls_goodness_of_fit_ref     1.019
_refine_ls_restrained_S_all     1.019
_refine_ls_number_reflns     7851
_refine_ls_number_parameters     573
_refine_ls_number_restraints     3
_refine_ls_hydrogen_treatment     constr
_refine_ls_weighting_scheme     calc
_refine_ls_weighting_details
         'calc w=1/[\s^2^(Fo^2^)+(0.0739P)^2^+0.9447P] where P=(Fo^2^+2Fc^2^)/3'
_atom_sites_solution_hydrogens     geom
_atom_sites_solution_primary     direct
_atom_sites_solution_secondary     difmap
_refine_ls_shift/su_max     0.001
_refine_ls_shift/su_mean     0.000
_refine_diff_density_max     0.312
_refine_diff_density_min     -0.299
_refine_ls_extinction_method     'SHELXL97 (Sheldrick, 2008)'
_refine_ls_extinction_coef     0.0055(13)
_refine_ls_extinction_expression
                                  'Fc^*^=kFc[1+0.001xFc^2^\l^3^/sin(2\q)]^-1/4^'
loop_
    _atom_type_symbol
    _atom_type_description
    _atom_type_scat_dispersion_real
    _atom_type_scat_dispersion_imag
    _atom_type_scat_source
    'C' 'C' 0.0033 0.0016
                         'International Tables Vol C Tables 4.2.6.8 and 6.1.1.4'
    'H' 'H' 0.0000 0.0000
                         'International Tables Vol C Tables 4.2.6.8 and 6.1.1.4'
    'N' 'N' 0.0061 0.0033
                         'International Tables Vol C Tables 4.2.6.8 and 6.1.1.4'
    'O' 'O' 0.0106 0.0060
                         'International Tables Vol C Tables 4.2.6.8 and 6.1.1.4'
    'S' 'S' 0.1246 0.1234
                         'International Tables Vol C Tables 4.2.6.8 and 6.1.1.4'
    'F' 'F' 0.0171 0.0103
                         'International Tables Vol C Tables 4.2.6.8 and 6.1.1.4'
_computing_data_collection     'APEX2 (Bruker, 2009)'
_computing_cell_refinement     'SAINT (Bruker, 2009)'
_computing_data_reduction     'SAINT (Bruker, 2009)'
_computing_structure_solution     'SHELXS97 (Sheldrick, 2008)'
_computing_structure_refinement     'SHELXL97 (Sheldrick, 2008)'
_computing_molecular_graphics
                  'ORTEP-3 for Windows (Farrugia, 1997) and PLATON (Spek, 2009)'
_computing_publication_material
                                'WinGX (Farrugia, 1999) and PLATON (Spek, 2009)'
loop_
    _atom_site_type_symbol
    _atom_site_label
    _atom_site_fract_x
    _atom_site_fract_y
    _atom_site_fract_z
    _atom_site_U_iso_or_equiv
    _atom_site_thermal_displace_type
    _atom_site_calc_flag
    _atom_site_refinement_flags
    _atom_site_occupancy
    S S1 0.26523(19) 0.98975(8) 0.34158(6) 0.0868(5) Uani . . 1.000
    F F1A 0.286(9) 1.302(7) 0.217(8) 0.109(6) Uani . . 0.547(17)
    O O1 0.1679(4) 0.68968(18) 0.35500(15) 0.0677(11) Uani . . 1.000
    N N1 0.0699(4) 0.5919(2) 0.28535(17) 0.0604(11) Uani . . 1.000
    N N2 0.1031(4) 0.8231(2) 0.22575(16) 0.0538(11) Uani . . 1.000
    N N3 0.1585(4) 0.8620(2) 0.27979(16) 0.0576(11) Uani . . 1.000
    N N4 0.1882(4) 0.9854(2) 0.20740(16) 0.0596(11) Uani . . 1.000
    C C1 0.1113(5) 0.6730(3) 0.3007(2) 0.0543(16) Uani . . 1.000
    C C2 0.0125(5) 0.5970(3) 0.2173(2) 0.0567(16) Uani . . 1.000
    C C3 -0.0410(5) 0.5294(3) 0.1832(3) 0.0733(19) Uani . . 1.000
    C C4 -0.0925(6) 0.5520(3) 0.1160(3) 0.086(2) Uani . . 1.000
    C C5 -0.0896(6) 0.6393(3) 0.0833(3) 0.0860(19) Uani . . 1.000
    C C6 -0.0350(5) 0.7081(3) 0.1178(2) 0.0703(16) Uani . . 1.000
    C C7 0.0155(5) 0.6861(3) 0.1854(2) 0.0524(14) Uani . . 1.000
    C C8 0.0788(4) 0.7381(2) 0.23583(19) 0.0501(12) Uani . . 1.000
    C C9 0.2032(5) 0.9476(2) 0.27259(19) 0.0532(16) Uani . . 1.000
    C C10A 0.2262(19) 1.0704(11) 0.1760(10) 0.0534(18) Uani . . 0.547(17)
    C C11A 0.246(2) 1.0776(12) 0.1049(10) 0.061(4) Uani . . 0.547(17)
    C C12A 0.263(2) 1.1637(14) 0.0722(9) 0.103(4) Uani . . 0.547(17)
    C C13A 0.2589(19) 1.2426(11) 0.1105(10) 0.095(3) Uani . . 0.547(17)
    C C14A 0.2389(18) 1.2354(11) 0.1816(10) 0.047(4) Uani . . 0.547(17)
    C C15A 0.2225(18) 1.1493(13) 0.2143(9) 0.047(3) Uani . . 0.547(17)
    C C13B 0.272(2) 1.2310(14) 0.1052(13) 0.095(3) Uani . . 0.453(17)
    C C14B 0.3003(18) 1.2194(13) 0.1760(13) 0.047(4) Uani . . 0.453(17)
    C C15B 0.267(2) 1.1406(16) 0.2134(11) 0.047(3) Uani . . 0.453(17)
    C C11B 0.178(2) 1.0849(16) 0.1092(13) 0.061(4) Uani . . 0.453(17)
    F F1B 0.285(11) 1.299(9) 0.212(10) 0.109(6) Uani . . 0.453(17)
    C C10B 0.206(2) 1.0733(14) 0.1800(13) 0.0534(18) Uani . . 0.453(17)
    C C12B 0.211(3) 1.1638(19) 0.0718(11) 0.103(4) Uani . . 0.453(17)
    S S2 0.57526(16) 0.71997(8) 0.27758(6) 0.0787(5) Uani . . 1.000
    F F2A 0.2702(6) 0.4925(3) 0.0210(2) 0.141(2) Uani . . 0.645(5)
    O O2 0.7099(3) 0.51552(17) 0.47192(12) 0.0573(10) Uani . . 1.000
    N N5 0.6913(4) 0.3622(2) 0.50827(15) 0.0536(11) Uani . . 1.000
    N N6 0.5561(4) 0.4643(2) 0.34248(16) 0.0518(11) Uani . . 1.000
    N N7 0.5872(4) 0.5516(2) 0.33703(16) 0.0582(11) Uani . . 1.000
    N N8 0.5036(4) 0.5648(2) 0.22516(16) 0.0603(11) Uani . . 1.000
    C C16 0.6704(4) 0.4392(3) 0.46365(19) 0.0476(12) Uani . . 1.000
    C C17 0.6293(4) 0.2887(3) 0.48129(19) 0.0496(14) Uani . . 1.000
    C C18 0.6306(5) 0.1991(3) 0.5113(2) 0.0643(17) Uani . . 1.000
    C C19 0.5656(6) 0.1399(3) 0.4723(3) 0.0753(19) Uani . . 1.000
    C C20 0.5044(5) 0.1674(3) 0.4063(3) 0.0730(19) Uani . . 1.000
    C C21 0.5038(5) 0.2575(3) 0.3766(2) 0.0590(16) Uani . . 1.000
    C C22 0.5672(4) 0.3181(3) 0.41468(19) 0.0480(12) Uani . . 1.000
    C C23 0.5922(4) 0.4138(2) 0.40045(18) 0.0448(12) Uani . . 1.000
    C C24 0.5525(5) 0.6092(3) 0.2761(2) 0.0546(14) Uani . . 1.000
    C C25A 0.4523(6) 0.5959(3) 0.15770(19) 0.0605(17) Uani . . 0.645(5)
    C C26A 0.3903(5) 0.5317(3) 0.12122(16) 0.0715(17) Uani . . 0.645(5)
    C C27A 0.3384(4) 0.5553(3) 0.05302(16) 0.093(2) Uani . . 0.645(5)
    C C28A 0.3485(7) 0.6432(3) 0.0213(2) 0.113(3) Uani . . 0.645(5)
    C C29A 0.4105(9) 0.7074(3) 0.0578(3) 0.112(3) Uani . . 0.645(5)
    C C30A 0.4624(7) 0.6837(3) 0.1260(3) 0.087(2) Uani . . 0.645(5)
    C C28B 0.3502(8) 0.64587(14) 0.0212(2) 0.113(3) Uani . . 0.355(5)
    C C29B 0.4134(9) 0.70940(11) 0.0579(2) 0.112(3) Uani . . 0.355(5)
    C C30B 0.4662(8) 0.68490(10) 0.1259(2) 0.087(2) Uani . . 0.355(5)
    C C26B 0.3926(4) 0.53333(17) 0.12057(16) 0.0715(17) Uani . . 0.355(5)
    F F2B 0.4266(11) 0.79699(12) 0.0362(3) 0.141(2) Uani . . 0.355(5)
    C C25B 0.4558(5) 0.59686(14) 0.15726(19) 0.0605(17) Uani . . 0.355(5)
    C C27B 0.3398(5) 0.55784(16) 0.05254(18) 0.093(2) Uani . . 0.355(5)
    S S3 0.73951(16) 0.32405(7) 0.17558(5) 0.0755(5) Uani . . 1.000
    F F3A 0.683(2) 0.0464(13) 0.0360(7) 0.164(6) Uani . . 0.626(15)
    O O3 1.0173(2) 0.42029(11) 0.35189(7) 0.0627(10) Uani . . 1.000
    N N9 1.1234(3) 0.36096(15) 0.46050(8) 0.0523(11) Uani . . 1.000
    N N10 0.9445(4) 0.2242(2) 0.35231(15) 0.0479(11) Uani . . 1.000
    N N11 0.8890(4) 0.2813(2) 0.29489(15) 0.0504(11) Uani . . 1.000
    N N12 0.8135(4) 0.1556(2) 0.25218(15) 0.0553(11) Uani . . 1.000
    C C31 1.0500(4) 0.3568(3) 0.3997(2) 0.0491(12) Uani . . 1.000
    C C32 1.1409(4) 0.2743(3) 0.50170(19) 0.0474(12) Uani . . 1.000
    C C33 1.2072(5) 0.2516(3) 0.5665(2) 0.0618(17) Uani . . 1.000
    C C34 1.2097(6) 0.1617(3) 0.5956(2) 0.0728(17) Uani . . 1.000
    C C35 1.1458(6) 0.0964(3) 0.5617(2) 0.0702(16) Uani . . 1.000
    C C36 1.0786(5) 0.1204(3) 0.4960(2) 0.0585(16) Uani . . 1.000
    C C37 1.0759(4) 0.2105(2) 0.46541(18) 0.0451(12) Uani . . 1.000
    C C38 1.0161(4) 0.2592(2) 0.39974(18) 0.0443(12) Uani . . 1.000
    C C39 0.8147(4) 0.2479(3) 0.24190(18) 0.0495(12) Uani . . 1.000
    C C40A 0.7514(15) 0.0966(8) 0.2117(7) 0.0510(19) Uani . . 0.626(15)
    C C41A 0.6868(14) 0.0235(9) 0.2428(6) 0.051(3) Uani . . 0.626(15)
    C C42A 0.6494(15) -0.0458(8) 0.2032(8) 0.087(3) Uani . . 0.626(15)
    C C43A 0.6766(16) -0.0420(10) 0.1324(8) 0.096(3) Uani . . 0.626(15)
    C C44A 0.7412(16) 0.0311(12) 0.1013(6) 0.080(4) Uani . . 0.626(15)
    C C45A 0.7786(16) 0.1004(9) 0.1409(7) 0.079(4) Uani . . 0.626(15)
    C C43B 0.641(3) -0.0376(18) 0.1348(14) 0.096(3) Uani . . 0.374(15)
    C C44B 0.664(3) 0.047(2) 0.1009(11) 0.080(4) Uani . . 0.374(15)
    C C45B 0.729(3) 0.1105(16) 0.1364(13) 0.079(4) Uani . . 0.374(15)
    C C41B 0.749(2) 0.0064(15) 0.2397(10) 0.051(3) Uani . . 0.374(15)
    F F3B 0.782(4) 0.046(2) 0.0301(12) 0.164(6) Uani . . 0.374(15)
    C C40B 0.771(3) 0.0904(15) 0.2058(13) 0.0510(19) Uani . . 0.374(15)
    C C42B 0.684(3) -0.0576(14) 0.2042(14) 0.087(3) Uani . . 0.374(15)
    H H4 -0.13029 0.50738 0.09189 0.1033 Uiso . . 1.000
    H H12A 0.27593 1.16848 0.02460 0.1229 Uiso . . 0.547(17)
    H H13A 0.26982 1.30018 0.08863 0.1141 Uiso . . 0.547(17)
    H H15A 0.20914 1.14453 0.26189 0.0564 Uiso . . 0.547(17)
    H H4A 0.14832 0.95257 0.17929 0.0714 Uiso . . 1.000
    H H5 -0.12456 0.65252 0.03751 0.1029 Uiso . . 1.000
    H H6 -0.03279 0.76712 0.09572 0.0840 Uiso . . 1.000
    H H11A 0.24864 1.02481 0.07922 0.0737 Uiso . . 0.547(17)
    H H1 0.07771 0.54271 0.31394 0.0724 Uiso . . 1.000
    H H3 -0.04221 0.46996 0.20489 0.0877 Uiso . . 1.000
    H H3A 0.16572 0.83200 0.31979 0.0690 Uiso . . 1.000
    H H11B 0.13650 1.03989 0.08691 0.0737 Uiso . . 0.453(17)
    H H12B 0.19239 1.17151 0.02446 0.1229 Uiso . . 0.453(17)
    H H13B 0.29483 1.28376 0.08015 0.1141 Uiso . . 0.453(17)
    H H15B 0.28549 1.13279 0.26075 0.0564 Uiso . . 0.453(17)
    H H18 0.67319 0.17959 0.55553 0.0771 Uiso . . 1.000
    H H28A 0.31381 0.65903 -0.02433 0.1356 Uiso . . 0.645(5)
    H H29A 0.41731 0.76618 0.03655 0.1343 Uiso . . 0.645(5)
    H H30A 0.50390 0.72670 0.15038 0.1040 Uiso . . 0.645(5)
    H H19 0.56280 0.07915 0.49123 0.0901 Uiso . . 1.000
    H H20 0.46299 0.12487 0.38146 0.0875 Uiso . . 1.000
    H H21 0.46179 0.27647 0.33220 0.0708 Uiso . . 1.000
    H H26A 0.38350 0.47289 0.14244 0.0855 Uiso . . 0.645(5)
    H H5A 0.73701 0.35805 0.54846 0.0642 Uiso . . 1.000
    H H7 0.62914 0.57234 0.37167 0.0700 Uiso . . 1.000
    H H8 0.50367 0.50580 0.23587 0.0725 Uiso . . 1.000
    H H26B 0.38560 0.47443 0.14153 0.0855 Uiso . . 0.355(5)
    H H27B 0.29747 0.51533 0.02799 0.1120 Uiso . . 0.355(5)
    H H28B 0.31484 0.66227 -0.02430 0.1356 Uiso . . 0.355(5)
    H H30B 0.50850 0.72741 0.15048 0.1040 Uiso . . 0.355(5)
    H H33 1.24910 0.29524 0.59002 0.0740 Uiso . . 1.000
    H H42A 0.60619 -0.09474 0.22400 0.1041 Uiso . . 0.626(15)
    H H43A 0.65156 -0.08833 0.10594 0.1151 Uiso . . 0.626(15)
    H H45A 0.82182 0.14934 0.12009 0.0948 Uiso . . 0.626(15)
    H H34 1.25590 0.14401 0.63954 0.0870 Uiso . . 1.000
    H H35 1.14792 0.03636 0.58319 0.0843 Uiso . . 1.000
    H H36 1.03606 0.07680 0.47270 0.0701 Uiso . . 1.000
    H H41A 0.66864 0.02090 0.29011 0.0610 Uiso . . 0.626(15)
    H H9 1.15574 0.41003 0.47285 0.0628 Uiso . . 1.000
    H H11C 0.90053 0.33935 0.29157 0.0602 Uiso . . 1.000
    H H12C 0.85904 0.12812 0.29047 0.0662 Uiso . . 1.000
    H H41B 0.77744 -0.00707 0.28610 0.0610 Uiso . . 0.374(15)
    H H42B 0.66883 -0.11383 0.22689 0.1041 Uiso . . 0.374(15)
    H H43B 0.59776 -0.08034 0.11108 0.1151 Uiso . . 0.374(15)
    H H45B 0.74390 0.16667 0.11369 0.0948 Uiso . . 0.374(15)
loop_
    _atom_site_aniso_label
    _atom_site_aniso_U_11
    _atom_site_aniso_U_22
    _atom_site_aniso_U_33
    _atom_site_aniso_U_12
    _atom_site_aniso_U_13
    _atom_site_aniso_U_23
    S1 0.1630(13) 0.0644(7) 0.0472(7) -0.0563(8) -0.0142(7) 0.0052(5)
    F1A 0.171(3) 0.073(6) 0.098(18) -0.060(3) -0.026(4) 0.009(3)
    O1 0.095(2) 0.0627(17) 0.0505(18) -0.0313(15) -0.0056(16) 0.0048(14)
    N1 0.079(2) 0.0498(18) 0.056(2) -0.0262(16) -0.0075(18) 0.0103(15)
    N2 0.063(2) 0.0453(18) 0.052(2) -0.0125(15) -0.0083(16) 0.0004(15)
    N3 0.087(2) 0.0456(17) 0.043(2) -0.0233(16) -0.0071(17) 0.0037(14)
    N4 0.081(2) 0.0515(18) 0.049(2) -0.0227(16) -0.0092(17) 0.0012(15)
    C1 0.065(3) 0.048(2) 0.050(3) -0.0154(19) -0.001(2) -0.0001(19)
    C2 0.058(3) 0.051(2) 0.065(3) -0.0217(18) -0.004(2) -0.0005(19)
    C3 0.085(3) 0.061(3) 0.081(4) -0.033(2) -0.013(3) 0.003(2)
    C4 0.101(4) 0.078(3) 0.092(4) -0.044(3) -0.028(3) -0.008(3)
    C5 0.106(4) 0.084(3) 0.073(3) -0.034(3) -0.036(3) 0.004(3)
    C6 0.083(3) 0.057(2) 0.072(3) -0.021(2) -0.020(3) 0.003(2)
    C7 0.053(2) 0.051(2) 0.052(3) -0.0123(18) -0.0080(19) 0.0025(18)
    C8 0.058(2) 0.040(2) 0.052(2) -0.0130(17) -0.0042(19) 0.0025(17)
    C9 0.072(3) 0.039(2) 0.048(3) -0.0150(18) -0.001(2) 0.0048(17)
    C10A 0.060(4) 0.057(2) 0.043(3) -0.016(2) 0.001(3) 0.003(2)
    C11A 0.064(11) 0.070(4) 0.054(4) -0.026(8) 0.007(8) 0.002(3)
    C12A 0.166(11) 0.101(4) 0.057(3) -0.070(7) -0.007(5) 0.021(3)
    C13A 0.143(5) 0.080(4) 0.069(5) -0.049(4) -0.011(4) 0.025(4)
    C14A 0.017(8) 0.042(5) 0.073(5) 0.007(6) 0.001(7) 0.000(4)
    C15A 0.036(7) 0.051(4) 0.050(3) -0.005(5) -0.004(4) 0.004(2)
    C13B 0.143(5) 0.080(4) 0.069(5) -0.049(4) -0.011(4) 0.025(4)
    C14B 0.017(8) 0.042(5) 0.073(5) 0.007(6) 0.001(7) 0.000(4)
    C15B 0.036(7) 0.051(4) 0.050(3) -0.005(5) -0.004(4) 0.004(2)
    C11B 0.064(11) 0.070(4) 0.054(4) -0.026(8) 0.007(8) 0.002(3)
    F1B 0.171(3) 0.073(6) 0.098(18) -0.060(3) -0.026(4) 0.009(3)
    C10B 0.060(4) 0.057(2) 0.043(3) -0.016(2) 0.001(3) 0.003(2)
    C12B 0.166(11) 0.101(4) 0.057(3) -0.070(7) -0.007(5) 0.021(3)
    S2 0.1054(9) 0.0536(6) 0.0806(9) -0.0286(6) -0.0264(7) 0.0083(5)
    F2A 0.187(5) 0.156(4) 0.081(3) -0.042(4) -0.040(3) -0.010(3)
    O2 0.0734(18) 0.0495(15) 0.0530(17) -0.0211(13) -0.0128(13) -0.0081(12)
    N5 0.065(2) 0.0560(19) 0.0413(19) -0.0184(16) -0.0111(16) -0.0009(15)
    N6 0.059(2) 0.0531(18) 0.046(2) -0.0181(15) -0.0037(16) -0.0072(15)
    N7 0.081(2) 0.0503(18) 0.047(2) -0.0237(16) -0.0203(17) 0.0018(15)
    N8 0.083(2) 0.0583(19) 0.043(2) -0.0247(17) -0.0149(17) 0.0008(16)
    C16 0.046(2) 0.049(2) 0.047(2) -0.0100(17) -0.0018(18) -0.0051(18)
    C17 0.048(2) 0.055(2) 0.047(3) -0.0150(17) 0.0027(19) -0.0054(18)
    C18 0.078(3) 0.061(3) 0.058(3) -0.028(2) 0.005(2) 0.007(2)
    C19 0.088(3) 0.060(3) 0.086(4) -0.035(2) 0.009(3) -0.001(2)
    C20 0.080(3) 0.064(3) 0.087(4) -0.036(2) 0.014(3) -0.025(3)
    C21 0.063(3) 0.063(2) 0.058(3) -0.026(2) 0.002(2) -0.017(2)
    C22 0.046(2) 0.050(2) 0.050(2) -0.0155(17) 0.0051(19) -0.0066(18)
    C23 0.049(2) 0.049(2) 0.037(2) -0.0123(17) -0.0034(18) -0.0076(17)
    C24 0.057(2) 0.053(2) 0.053(3) -0.0131(18) -0.006(2) -0.001(2)
    C25A 0.066(3) 0.070(3) 0.042(3) -0.013(2) -0.002(2) 0.005(2)
    C26A 0.074(3) 0.082(3) 0.049(3) -0.001(2) -0.014(2) -0.009(2)
    C27A 0.096(4) 0.112(4) 0.062(4) -0.004(3) -0.019(3) -0.024(3)
    C28A 0.126(5) 0.141(6) 0.052(3) -0.001(4) -0.001(3) 0.014(3)
    C29A 0.136(5) 0.100(4) 0.091(5) -0.023(4) 0.001(4) 0.030(3)
    C30A 0.106(4) 0.100(4) 0.055(3) -0.034(3) -0.007(3) 0.021(3)
    C28B 0.126(5) 0.141(6) 0.052(3) -0.001(4) -0.001(3) 0.014(3)
    C29B 0.136(5) 0.100(4) 0.091(5) -0.023(4) 0.001(4) 0.030(3)
    C30B 0.106(4) 0.100(4) 0.055(3) -0.034(3) -0.007(3) 0.021(3)
    C26B 0.074(3) 0.082(3) 0.049(3) -0.001(2) -0.014(2) -0.009(2)
    F2B 0.187(5) 0.156(4) 0.081(3) -0.042(4) -0.040(3) -0.010(3)
    C25B 0.066(3) 0.070(3) 0.042(3) -0.013(2) -0.002(2) 0.005(2)
    C27B 0.096(4) 0.112(4) 0.062(4) -0.004(3) -0.019(3) -0.024(3)
    S3 0.1131(10) 0.0550(6) 0.0586(8) -0.0233(6) -0.0331(7) 0.0093(5)
    F3A 0.292(18) 0.175(4) 0.063(3) -0.122(11) -0.021(8) -0.038(3)
    O3 0.088(2) 0.0521(15) 0.0539(18) -0.0302(14) -0.0128(14) 0.0043(13)
    N9 0.063(2) 0.0483(18) 0.051(2) -0.0230(15) -0.0094(16) -0.0048(15)
    N10 0.0542(19) 0.0480(17) 0.0428(19) -0.0165(14) -0.0097(15) 0.0037(14)
    N11 0.067(2) 0.0447(16) 0.0403(19) -0.0158(14) -0.0100(16) -0.0016(14)
    N12 0.077(2) 0.0442(17) 0.046(2) -0.0190(15) -0.0147(16) 0.0039(14)
    C31 0.053(2) 0.049(2) 0.047(2) -0.0159(17) 0.0005(19) -0.0039(18)
    C32 0.045(2) 0.053(2) 0.046(2) -0.0153(17) -0.0051(18) -0.0034(18)
    C33 0.072(3) 0.065(3) 0.053(3) -0.025(2) -0.014(2) -0.006(2)
    C34 0.095(3) 0.076(3) 0.048(3) -0.025(2) -0.024(2) 0.009(2)
    C35 0.098(3) 0.057(2) 0.057(3) -0.025(2) -0.018(2) 0.010(2)
    C36 0.074(3) 0.053(2) 0.053(3) -0.0247(19) -0.010(2) -0.0001(19)
    C37 0.049(2) 0.044(2) 0.044(2) -0.0145(16) -0.0085(18) -0.0027(17)
    C38 0.046(2) 0.046(2) 0.042(2) -0.0139(16) -0.0029(18) -0.0028(17)
    C39 0.053(2) 0.054(2) 0.042(2) -0.0142(18) -0.0074(18) -0.0043(17)
    C40A 0.057(4) 0.047(3) 0.047(3) -0.008(2) -0.010(3) -0.008(2)
    C41A 0.025(7) 0.045(5) 0.076(3) 0.002(5) -0.006(5) -0.001(3)
    C42A 0.087(6) 0.056(4) 0.122(5) -0.026(4) -0.022(5) -0.006(3)
    C43A 0.099(7) 0.071(4) 0.118(5) -0.013(4) -0.040(5) -0.034(3)
    C44A 0.090(10) 0.082(6) 0.060(4) -0.004(8) -0.035(6) -0.017(4)
    C45A 0.115(9) 0.065(4) 0.058(4) -0.025(5) -0.025(5) -0.006(3)
    C43B 0.099(7) 0.071(4) 0.118(5) -0.013(4) -0.040(5) -0.034(3)
    C44B 0.090(10) 0.082(6) 0.060(4) -0.004(8) -0.035(6) -0.017(4)
    C45B 0.115(9) 0.065(4) 0.058(4) -0.025(5) -0.025(5) -0.006(3)
    C41B 0.025(7) 0.045(5) 0.076(3) 0.002(5) -0.006(5) -0.001(3)
    F3B 0.292(18) 0.175(4) 0.063(3) -0.122(11) -0.021(8) -0.038(3)
    C40B 0.057(4) 0.047(3) 0.047(3) -0.008(2) -0.010(3) -0.008(2)
    C42B 0.087(6) 0.056(4) 0.122(5) -0.026(4) -0.022(5) -0.006(3)
_geom_special_details
;
Bond distances, angles <i>etc</i>. have been calculated using the rounded
fractional coordinates. All su's are estimated from the variances of the
(full) variance-covariance matrix. The cell e.s.d.'s are taken into account in
the estimation of distances, angles and torsion angles
;
loop_
    _geom_bond_atom_site_label_1
    _geom_bond_atom_site_label_2
    _geom_bond_site_symmetry_1
    _geom_bond_site_symmetry_2
    _geom_bond_distance
    _geom_bond_publ_flag
    S1 C9 . . 1.641(4) ?
    S2 C24 . . 1.650(4) ?
    S3 C39 . . 1.651(4) ?
    F1A C14A . . 1.35(12) ?
    F1B C14B . . 1.36(16) ?
    F2A C27A . . 1.356(6) ?
    F2B C29B . . 1.331(5) ?
    F3A C44A . . 1.344(18) ?
    F3B C44B . . 1.66(4) ?
    O1 C1 . . 1.217(5) ?
    O2 C16 . . 1.238(5) ?
    O3 C31 . . 1.241(4) ?
    N1 C1 . . 1.343(5) ?
    N1 C2 . . 1.398(5) ?
    N2 C8 . . 1.288(4) ?
    N2 N3 . . 1.353(4) ?
    N3 C9 . . 1.366(4) ?
    N4 C9 . . 1.341(5) ?
    N4 C10B . . 1.38(2) ?
    N4 C10A . . 1.432(16) ?
    N1 H1 . . 0.8600 no
    N3 H3A . . 0.8600 no
    N4 H4A . . 0.8600 no
    N5 C16 . . 1.338(5) ?
    N5 C17 . . 1.410(5) ?
    N6 C23 . . 1.295(5) ?
    N6 N7 . . 1.338(4) ?
    N7 C24 . . 1.390(5) ?
    N8 C25B . . 1.396(5) ?
    N8 C24 . . 1.328(5) ?
    N8 C25A . . 1.391(5) ?
    N5 H5A . . 0.8600 no
    N7 H7 . . 0.8600 no
    N8 H8 . . 0.8600 no
    N9 C31 . . 1.340(4) ?
    N9 C32 . . 1.413(4) ?
    N10 C38 . . 1.287(4) ?
    N10 N11 . . 1.351(4) ?
    N11 C39 . . 1.370(5) ?
    N12 C40B . . 1.45(2) ?
    N12 C39 . . 1.331(5) ?
    N12 C40A . . 1.379(13) ?
    N9 H9 . . 0.8600 no
    N11 H11C . . 0.8600 no
    N12 H12C . . 0.8600 no
    C1 C8 . . 1.505(5) no
    C2 C3 . . 1.368(6) no
    C2 C7 . . 1.392(6) no
    C3 C4 . . 1.369(8) no
    C4 C5 . . 1.375(7) no
    C5 C6 . . 1.391(6) no
    C6 C7 . . 1.374(6) no
    C7 C8 . . 1.443(5) no
    C10A C15A . . 1.39(2) no
    C10A C11A . . 1.39(3) no
    C10B C15B . . 1.39(3) no
    C10B C11B . . 1.39(4) no
    C11A C12A . . 1.39(3) no
    C11B C12B . . 1.39(3) no
    C12A C13A . . 1.39(3) no
    C12B C13B . . 1.39(3) no
    C13A C14A . . 1.39(3) no
    C13B C14B . . 1.39(4) no
    C14A C15A . . 1.39(2) no
    C14B C15B . . 1.39(3) no
    C3 H3 . . 0.9300 no
    C4 H4 . . 0.9300 no
    C5 H5 . . 0.9300 no
    C6 H6 . . 0.9300 no
    C11A H11A . . 0.9300 no
    C11B H11B . . 0.9300 no
    C12A H12A . . 0.9300 no
    C12B H12B . . 0.9300 no
    C13A H13A . . 0.9300 no
    C13B H13B . . 0.9300 no
    C15A H15A . . 0.9300 no
    C15B H15B . . 0.9300 no
    C16 C23 . . 1.495(5) no
    C17 C18 . . 1.376(6) no
    C17 C22 . . 1.394(5) no
    C18 C19 . . 1.376(6) no
    C19 C20 . . 1.377(8) no
    C20 C21 . . 1.382(6) no
    C21 C22 . . 1.374(6) no
    C22 C23 . . 1.449(5) no
    C25A C30A . . 1.389(6) no
    C25A C26A . . 1.390(6) no
    C25B C26B . . 1.390(4) no
    C25B C30B . . 1.390(4) no
    C26A C27A . . 1.390(5) no
    C26B C27B . . 1.390(5) no
    C27A C28A . . 1.390(6) no
    C27B C28B . . 1.390(4) no
    C28A C29A . . 1.390(7) no
    C28B C29B . . 1.390(6) no
    C29A C30A . . 1.390(8) no
    C29B C30B . . 1.390(6) no
    C18 H18 . . 0.9300 no
    C19 H19 . . 0.9300 no
    C20 H20 . . 0.9300 no
    C21 H21 . . 0.9300 no
    C26A H26A . . 0.9300 no
    C26B H26B . . 0.9300 no
    C27B H27B . . 0.9300 no
    C28A H28A . . 0.9300 no
    C28B H28B . . 0.9300 no
    C29A H29A . . 0.9300 no
    C30A H30A . . 0.9300 no
    C30B H30B . . 0.9300 no
    C31 C38 . . 1.496(5) no
    C32 C37 . . 1.397(5) no
    C32 C33 . . 1.362(5) no
    C33 C34 . . 1.372(6) no
    C34 C35 . . 1.384(6) no
    C35 C36 . . 1.382(6) no
    C36 C37 . . 1.385(5) no
    C37 C38 . . 1.442(5) no
    C40A C41A . . 1.390(17) no
    C40A C45A . . 1.391(19) no
    C40B C41B . . 1.39(3) no
    C40B C45B . . 1.39(4) no
    C41A C42A . . 1.390(18) no
    C41B C42B . . 1.39(3) no
    C42A C43A . . 1.39(2) no
    C42B C43B . . 1.39(4) no
    C43A C44A . . 1.39(2) no
    C43B C44B . . 1.40(4) no
    C44A C45A . . 1.39(2) no
    C44B C45B . . 1.39(3) no
    C33 H33 . . 0.9300 no
    C34 H34 . . 0.9300 no
    C35 H35 . . 0.9300 no
    C36 H36 . . 0.9300 no
    C41A H41A . . 0.9300 no
    C41B H41B . . 0.9300 no
    C42A H42A . . 0.9300 no
    C42B H42B . . 0.9300 no
    C43A H43A . . 0.9300 no
    C43B H43B . . 0.9300 no
    C45A H45A . . 0.9300 no
    C45B H45B . . 0.9300 no
loop_
    _geom_contact_atom_site_label_1
    _geom_contact_atom_site_label_2
    _geom_contact_distance
    _geom_contact_site_symmetry_1
    _geom_contact_site_symmetry_2
    _geom_contact_publ_flag
    S1 C15A 3.223(18) . . no
    S1 C15B 3.20(2) . . no
    S2 C30A 3.208(6) . . no
    S2 N3 3.454(3) . . no
    S2 C30B 3.195(4) . . no
    S2 C33 3.618(4) . 2_766 no
    S3 C26A 3.646(4) . . no
    S3 C26B 3.653(3) . . no
    S3 C45B 3.23(2) . . no
    S3 C45A 3.260(13) . . no
    S1 H20 2.9500 . 1_565 no
    S1 H18 2.9900 . 2_666 no
    S1 H15B 2.5400 . . no
    S1 H15A 2.5700 . . no
    S2 H42A 2.8700 . 1_565 no
    S2 H33 2.9200 . 2_766 no
    S2 H42B 2.8000 . 1_565 no
    S2 H30B 2.5300 . . no
    S2 H34 3.1800 . 2_766 no
    S2 H30A 2.5400 . . no
    S3 H26B 3.1500 . . no
    S3 H45A 2.7200 . . no
    S3 H3 3.1400 . 1_655 no
    S3 H45B 2.6200 . . no
    S3 H28A 2.9600 . 2_665 no
    S3 H8 3.1000 . . no
    S3 H26A 3.1500 . . no
    S3 H28B 2.9700 . 2_665 no
    F2A C4 3.215(7) . 2_565 no
    F2A C28A 3.314(7) . 2_665 no
    F2B F3A 2.534(17) . 2_665 no
    F3A F2B 2.534(17) . 2_665 no
    F3B C11A 3.30(3) . 2_665 no
    F1A H21 2.6200 . 1_565 no
    F1B H21 2.7100 . 1_565 no
    F2A H4 2.4800 . 2_565 no
    F2B H12A 2.8000 . 2_675 no
    F3B H11A 2.4600 . 2_665 no
    O1 C24 3.401(5) . . no
    O1 N3 2.778(4) . . no
    O1 C34 3.405(5) . 2_666 no
    O1 N5 2.881(4) . 2_666 no
    O1 N2 3.028(4) . . no
    O1 C33 3.305(5) . 2_666 no
    O2 N6 3.032(4) . . no
    O2 N7 2.785(4) . . no
    O2 C16 3.220(4) . 2_666 no
    O2 N9 2.871(3) . 2_766 no
    O3 N11 2.767(3) . . no
    O3 N1 2.837(3) . 1_655 no
    O3 N10 3.020(3) . . no
    O1 H5A 2.0500 . 2_666 no
    O1 H3A 2.1100 . . no
    O2 H7 2.1100 . . no
    O2 H9 2.0600 . 2_766 no
    O3 H11C 2.0900 . . no
    O3 H1 2.0300 . 1_655 no
    O3 H3 2.9200 . 1_655 no
    N1 O3 2.837(3) . 1_455 no
    N2 O1 3.028(4) . . no
    N2 N4 2.596(4) . . no
    N2 C41B 3.37(2) . 1_465 no
    N2 C42B 3.39(2) . 1_465 no
    N3 O1 2.778(4) . . no
    N3 S2 3.454(3) . . no
    N4 C40B 3.31(2) . 1_465 no
    N4 N2 2.596(4) . . no
    N5 C38 3.431(4) . . no
    N5 O1 2.881(4) . 2_666 no
    N5 C37 3.428(4) . . no
    N6 O2 3.032(4) . . no
    N6 N8 2.599(4) . . no
    N7 O2 2.785(4) . . no
    N8 N6 2.599(4) . . no
    N9 O2 2.871(3) . 2_766 no
    N10 N12 2.590(4) . . no
    N10 C22 3.248(5) . . no
    N10 O3 3.020(3) . . no
    N11 C22 3.426(5) . . no
    N11 O3 2.767(3) . . no
    N11 C15A 3.307(17) . 1_645 no
    N11 C23 3.406(4) . . no
    N12 N10 2.590(4) . . no
    N12 C15A 3.348(16) . 1_645 no
    N12 C10B 3.399(19) . 1_645 no
    N2 H4A 2.1300 . . no
    N6 H8 2.1400 . . no
    N10 H15A 2.8000 . 1_645 no
    N10 H12C 2.1300 . . no
    N11 H15A 2.9100 . 1_645 no
    C1 C24 3.471(6) . . no
    C2 C26A 3.501(6) . . no
    C2 C26B 3.521(5) . . no
    C4 F2A 3.215(7) . 2_565 no
    C4 C30B 3.588(7) . 1_455 no
    C5 C27A 3.406(6) . . no
    C5 C30B 3.567(8) . 1_455 no
    C5 C30A 3.597(8) . 1_455 no
    C5 C27B 3.415(6) . . no
    C6 C27A 3.511(6) . . no
    C6 C27B 3.507(5) . . no
    C6 C28B 3.551(7) . . no
    C6 C28A 3.542(7) . . no
    C7 C26B 3.532(5) . . no
    C7 C26A 3.524(6) . . no
    C7 C25A 3.473(6) . . no
    C7 C25B 3.498(6) . . no
    C8 C25A 3.559(6) . . no
    C8 C25B 3.577(5) . . no
    C9 C41B 3.594(18) . 1_465 no
    C10A C43B 3.41(3) . 1_565 no
    C10B N12 3.399(19) . 1_465 no
    C11A C43B 3.23(3) . 1_565 no
    C11A F3B 3.30(3) . 2_665 no
    C11A C44B 3.28(3) . 1_565 no
    C12A C44B 3.27(3) . 1_565 no
    C14A C39 3.565(16) . 1_465 no
    C15A C39 3.280(16) . 1_465 no
    C15A N12 3.348(16) . 1_465 no
    C15A S1 3.223(18) . . no
    C15A N11 3.307(17) . 1_465 no
    C15B S1 3.20(2) . . no
    C16 O2 3.220(4) . 2_666 no
    C16 C38 3.552(5) . . no
    C16 C31 3.247(5) . . no
    C16 C16 3.217(5) . 2_666 no
    C17 C38 3.420(5) . . no
    C17 C37 3.500(5) . . no
    C18 C33 3.472(6) . 1_455 no
    C18 C36 3.510(6) . . no
    C19 C32 3.531(6) . 1_455 no
    C19 C33 3.484(7) . 1_455 no
    C20 C32 3.507(6) . 1_455 no
    C20 C37 3.539(5) . 1_455 no
    C21 C39 3.587(5) . . no
    C22 C38 3.510(5) . . no
    C22 N10 3.248(5) . . no
    C22 N11 3.426(5) . . no
    C23 C38 3.565(4) . . no
    C23 N11 3.406(4) . . no
    C23 C31 3.568(5) . . no
    C24 O1 3.401(5) . . no
    C24 C1 3.471(6) . . no
    C25A C7 3.473(6) . . no
    C25A C8 3.559(6) . . no
    C25B C8 3.577(5) . . no
    C25B C7 3.498(6) . . no
    C26A C2 3.501(6) . . no
    C26A C7 3.524(6) . . no
    C26A S3 3.646(4) . . no
    C26B C7 3.532(5) . . no
    C26B C2 3.521(5) . . no
    C26B S3 3.653(3) . . no
    C27A C6 3.511(6) . . no
    C27A C27A 3.424(5) . 2_665 no
    C27A C5 3.406(6) . . no
    C27B C5 3.415(6) . . no
    C27B C6 3.507(5) . . no
    C27B C27B 3.421(5) . 2_665 no
    C28A C6 3.542(7) . . no
    C28A F2A 3.314(7) . 2_665 no
    C28B C6 3.551(7) . . no
    C30A S2 3.208(6) . . no
    C30A C5 3.597(8) . 1_655 no
    C30B C4 3.588(7) . 1_655 no
    C30B S2 3.195(4) . . no
    C30B C5 3.567(8) . 1_655 no
    C31 C23 3.568(5) . . no
    C31 C16 3.247(5) . . no
    C32 C20 3.507(6) . 1_655 no
    C32 C19 3.531(6) . 1_655 no
    C33 C19 3.484(7) . 1_655 no
    C33 O1 3.305(5) . 2_666 no
    C33 C18 3.472(6) . 1_655 no
    C33 S2 3.618(4) . 2_766 no
    C34 O1 3.405(5) . 2_666 no
    C36 C18 3.510(6) . . no
    C37 N5 3.428(4) . . no
    C37 C20 3.539(5) . 1_655 no
    C37 C17 3.500(5) . . no
    C38 C16 3.552(5) . . no
    C38 C22 3.510(5) . . no
    C38 N5 3.431(4) . . no
    C38 C23 3.565(4) . . no
    C38 C17 3.420(5) . . no
    C39 C21 3.587(5) . . no
    C39 C15A 3.280(16) . 1_645 no
    C39 C14A 3.565(16) . 1_645 no
    C40B N4 3.31(2) . 1_645 no
    C41B N2 3.37(2) . 1_645 no
    C41B C9 3.594(18) . 1_645 no
    C42B N2 3.39(2) . 1_645 no
    C43B C10A 3.41(3) . 1_545 no
    C43B C11A 3.23(3) . 1_545 no
    C44B C11A 3.28(3) . 1_545 no
    C44B C12A 3.27(3) . 1_545 no
    C45A S3 3.260(13) . . no
    C45B S3 3.23(2) . . no
    C1 H3A 2.4800 . . no
    C9 H15A 2.8400 . . no
    C9 H15B 2.9000 . . no
    C16 H7 2.4900 . . no
    C24 H30A 2.8500 . . no
    C24 H30B 2.8600 . . no
    C31 H11C 2.4900 . . no
    C34 H41B 3.0800 . 2_756 no
    C39 H45B 2.9400 . . no
    C39 H45A 2.8300 . . no
    C41B H34 3.0900 . 2_756 no
    H1 O3 2.0300 . 1_455 no
    H3 O3 2.9200 . 1_455 no
    H3 S3 3.1400 . 1_455 no
    H3 H11C 2.5700 . 1_455 no
    H3A C1 2.4800 . . no
    H3A O1 2.1100 . . no
    H4 F2A 2.4800 . 2_565 no
    H4A H11A 2.3800 . . no
    H4A H11B 2.1100 . . no
    H4A N2 2.1300 . . no
    H5A O1 2.0500 . 2_666 no
    H7 H33 2.5100 . 2_766 no
    H7 O2 2.1100 . . no
    H7 C16 2.4900 . . no
    H8 S3 3.1000 . . no
    H8 N6 2.1400 . . no
    H8 H26B 2.2000 . . no
    H8 H26A 2.2000 . . no
    H9 O2 2.0600 . 2_766 no
    H11A H4A 2.3800 . . no
    H11A F3B 2.4600 . 2_665 no
    H11B H4A 2.1100 . . no
    H11C C31 2.4900 . . no
    H11C H3 2.5700 . 1_655 no
    H11C O3 2.0900 . . no
    H12A F2B 2.8000 . 2_675 no
    H12C H41A 2.4400 . . no
    H12C H41B 2.2100 . . no
    H12C N10 2.1300 . . no
    H15A N11 2.9100 . 1_465 no
    H15A S1 2.5700 . . no
    H15A C9 2.8400 . . no
    H15A N10 2.8000 . 1_465 no
    H15B C9 2.9000 . . no
    H15B S1 2.5400 . . no
    H18 S1 2.9900 . 2_666 no
    H20 S1 2.9500 . 1_545 no
    H21 F1B 2.7100 . 1_545 no
    H21 F1A 2.6200 . 1_545 no
    H26A H8 2.2000 . . no
    H26A S3 3.1500 . . no
    H26B S3 3.1500 . . no
    H26B H8 2.2000 . . no
    H28A S3 2.9600 . 2_665 no
    H28B S3 2.9700 . 2_665 no
    H30A C24 2.8500 . . no
    H30A S2 2.5400 . . no
    H30B C24 2.8600 . . no
    H30B S2 2.5300 . . no
    H33 H7 2.5100 . 2_766 no
    H33 S2 2.9200 . 2_766 no
    H34 S2 3.1800 . 2_766 no
    H34 H41A 2.5900 . 2_756 no
    H34 C41B 3.0900 . 2_756 no
    H34 H41B 2.4400 . 2_756 no
    H36 H36 2.5800 . 2_756 no
    H41A H34 2.5900 . 2_756 no
    H41A H12C 2.4400 . . no
    H41B C34 3.0800 . 2_756 no
    H41B H34 2.4400 . 2_756 no
    H41B H12C 2.2100 . . no
    H42A S2 2.8700 . 1_545 no
    H42B S2 2.8000 . 1_545 no
    H45A S3 2.7200 . . no
    H45A C39 2.8300 . . no
    H45B S3 2.6200 . . no
    H45B C39 2.9400 . . no
loop_
    _geom_angle_atom_site_label_1
    _geom_angle_atom_site_label_2
    _geom_angle_atom_site_label_3
    _geom_angle_site_symmetry_1
    _geom_angle_site_symmetry_2
    _geom_angle_site_symmetry_3
    _geom_angle
    _geom_angle_publ_flag
    C1 N1 C2 . . . 111.9(3) ?
    N3 N2 C8 . . . 117.6(3) ?
    N2 N3 C9 . . . 121.8(3) ?
    C9 N4 C10A . . . 131.9(8) ?
    C9 N4 C10B . . . 130.5(10) ?
    C1 N1 H1 . . . 124.00 no
    C2 N1 H1 . . . 124.00 no
    N2 N3 H3A . . . 119.00 no
    C9 N3 H3A . . . 119.00 no
    C10B N4 H4A . . . 115.00 no
    C9 N4 H4A . . . 114.00 no
    C10A N4 H4A . . . 114.00 no
    C16 N5 C17 . . . 111.7(3) ?
    N7 N6 C23 . . . 117.9(3) ?
    N6 N7 C24 . . . 120.8(3) ?
    C24 N8 C25A . . . 132.0(3) ?
    C24 N8 C25B . . . 131.1(3) ?
    C17 N5 H5A . . . 124.00 no
    C16 N5 H5A . . . 124.00 no
    C24 N7 H7 . . . 120.00 no
    N6 N7 H7 . . . 120.00 no
    C24 N8 H8 . . . 114.00 no
    C25A N8 H8 . . . 114.00 no
    C25B N8 H8 . . . 115.00 no
    C31 N9 C32 . . . 111.3(3) ?
    N11 N10 C38 . . . 117.8(3) ?
    N10 N11 C39 . . . 120.8(3) ?
    C39 N12 C40B . . . 130.4(10) ?
    C39 N12 C40A . . . 130.8(6) ?
    C31 N9 H9 . . . 124.00 no
    C32 N9 H9 . . . 124.00 no
    C39 N11 H11C . . . 120.00 no
    N10 N11 H11C . . . 120.00 no
    C40B N12 H12C . . . 114.00 no
    C39 N12 H12C . . . 115.00 no
    C40A N12 H12C . . . 115.00 no
    O1 C1 N1 . . . 127.4(4) ?
    O1 C1 C8 . . . 126.9(4) ?
    N1 C1 C8 . . . 105.6(3) ?
    C3 C2 C7 . . . 121.7(4) no
    N1 C2 C3 . . . 128.9(4) ?
    N1 C2 C7 . . . 109.3(3) ?
    C2 C3 C4 . . . 117.9(4) no
    C3 C4 C5 . . . 121.4(5) no
    C4 C5 C6 . . . 120.9(5) no
    C5 C6 C7 . . . 118.0(4) no
    C2 C7 C8 . . . 106.8(3) no
    C2 C7 C6 . . . 120.2(4) no
    C6 C7 C8 . . . 133.1(4) no
    N2 C8 C7 . . . 125.7(3) ?
    N2 C8 C1 . . . 127.9(3) ?
    C1 C8 C7 . . . 106.4(3) no
    S1 C9 N4 . . . 129.3(3) ?
    N3 C9 N4 . . . 112.6(3) ?
    S1 C9 N3 . . . 118.1(3) ?
    C11A C10A C15A . . . 120.0(15) no
    N4 C10A C11A . . . 118.8(14) ?
    N4 C10A C15A . . . 120.7(15) ?
    N4 C10B C11B . . . 112.3(17) ?
    C11B C10B C15B . . . 120.1(19) no
    N4 C10B C15B . . . 127(2) ?
    C10A C11A C12A . . . 120.0(16) no
    C10B C11B C12B . . . 120(2) no
    C11A C12A C13A . . . 120.0(17) no
    C11B C12B C13B . . . 120(2) no
    C12A C13A C14A . . . 120.0(15) no
    C12B C13B C14B . . . 120.1(19) no
    F1A C14A C15A . . . 121(6) ?
    F1A C14A C13A . . . 116(6) ?
    C13A C14A C15A . . . 120.0(15) no
    F1B C14B C13B . . . 119(7) ?
    C13B C14B C15B . . . 120.0(18) no
    F1B C14B C15B . . . 115(7) ?
    C10A C15A C14A . . . 120.1(16) no
    C10B C15B C14B . . . 120(2) no
    C4 C3 H3 . . . 121.00 no
    C2 C3 H3 . . . 121.00 no
    C3 C4 H4 . . . 119.00 no
    C5 C4 H4 . . . 119.00 no
    C4 C5 H5 . . . 120.00 no
    C6 C5 H5 . . . 120.00 no
    C7 C6 H6 . . . 121.00 no
    C5 C6 H6 . . . 121.00 no
    C10A C11A H11A . . . 120.00 no
    C12A C11A H11A . . . 120.00 no
    C10B C11B H11B . . . 120.00 no
    C12B C11B H11B . . . 120.00 no
    C11A C12A H12A . . . 120.00 no
    C13A C12A H12A . . . 120.00 no
    C13B C12B H12B . . . 120.00 no
    C11B C12B H12B . . . 120.00 no
    C14A C13A H13A . . . 120.00 no
    C12A C13A H13A . . . 120.00 no
    C14B C13B H13B . . . 120.00 no
    C12B C13B H13B . . . 120.00 no
    C10A C15A H15A . . . 120.00 no
    C14A C15A H15A . . . 120.00 no
    C14B C15B H15B . . . 120.00 no
    C10B C15B H15B . . . 120.00 no
    N5 C16 C23 . . . 105.9(3) ?
    O2 C16 N5 . . . 127.6(3) ?
    O2 C16 C23 . . . 126.5(3) ?
    N5 C17 C22 . . . 109.3(3) ?
    N5 C17 C18 . . . 128.6(3) ?
    C18 C17 C22 . . . 122.1(4) no
    C17 C18 C19 . . . 116.5(4) no
    C18 C19 C20 . . . 122.3(4) no
    C19 C20 C21 . . . 120.8(4) no
    C20 C21 C22 . . . 118.0(4) no
    C21 C22 C23 . . . 133.5(4) no
    C17 C22 C23 . . . 106.1(3) no
    C17 C22 C21 . . . 120.4(4) no
    N6 C23 C16 . . . 128.2(3) ?
    C16 C23 C22 . . . 107.0(3) no
    N6 C23 C22 . . . 124.8(3) ?
    S2 C24 N7 . . . 116.8(3) ?
    S2 C24 N8 . . . 130.1(3) ?
    N7 C24 N8 . . . 113.1(3) ?
    N8 C25A C30A . . . 124.4(4) ?
    N8 C25A C26A . . . 115.6(3) ?
    C26A C25A C30A . . . 120.0(4) no
    C26B C25B C30B . . . 120.0(3) no
    N8 C25B C26B . . . 114.9(2) ?
    N8 C25B C30B . . . 125.2(3) ?
    C25A C26A C27A . . . 120.0(4) no
    C25B C26B C27B . . . 120.0(3) no
    F2A C27A C26A . . . 117.6(4) ?
    C26A C27A C28A . . . 120.0(4) no
    F2A C27A C28A . . . 122.3(3) ?
    C26B C27B C28B . . . 120.0(3) no
    C27A C28A C29A . . . 120.0(4) no
    C27B C28B C29B . . . 120.0(3) no
    C28A C29A C30A . . . 120.0(4) no
    F2B C29B C30B . . . 112.7(4) ?
    F2B C29B C28B . . . 127.3(4) ?
    C28B C29B C30B . . . 120.0(3) no
    C25A C30A C29A . . . 120.0(5) no
    C25B C30B C29B . . . 120.0(4) no
    C19 C18 H18 . . . 122.00 no
    C17 C18 H18 . . . 122.00 no
    C18 C19 H19 . . . 119.00 no
    C20 C19 H19 . . . 119.00 no
    C21 C20 H20 . . . 120.00 no
    C19 C20 H20 . . . 120.00 no
    C20 C21 H21 . . . 121.00 no
    C22 C21 H21 . . . 121.00 no
    C27A C26A H26A . . . 120.00 no
    C25A C26A H26A . . . 120.00 no
    C27B C26B H26B . . . 120.00 no
    C25B C26B H26B . . . 120.00 no
    C28B C27B H27B . . . 120.00 no
    C26B C27B H27B . . . 120.00 no
    C29A C28A H28A . . . 120.00 no
    C27A C28A H28A . . . 120.00 no
    C27B C28B H28B . . . 120.00 no
    C29B C28B H28B . . . 120.00 no
    C28A C29A H29A . . . 120.00 no
    C30A C29A H29A . . . 120.00 no
    C29A C30A H30A . . . 120.00 no
    C25A C30A H30A . . . 120.00 no
    C25B C30B H30B . . . 120.00 no
    C29B C30B H30B . . . 120.00 no
    O3 C31 N9 . . . 127.5(3) ?
    O3 C31 C38 . . . 126.0(3) ?
    N9 C31 C38 . . . 106.6(3) ?
    N9 C32 C33 . . . 128.5(3) ?
    N9 C32 C37 . . . 108.9(3) ?
    C33 C32 C37 . . . 122.6(4) no
    C32 C33 C34 . . . 117.2(4) no
    C33 C34 C35 . . . 122.2(4) no
    C34 C35 C36 . . . 120.0(4) no
    C35 C36 C37 . . . 118.8(4) no
    C32 C37 C36 . . . 119.2(3) no
    C36 C37 C38 . . . 133.8(3) no
    C32 C37 C38 . . . 107.0(3) no
    N10 C38 C37 . . . 125.5(3) ?
    C31 C38 C37 . . . 106.4(3) no
    N10 C38 C31 . . . 128.2(3) ?
    S3 C39 N11 . . . 117.9(3) ?
    S3 C39 N12 . . . 128.8(3) ?
    N11 C39 N12 . . . 113.3(3) ?
    N12 C40A C41A . . . 119.5(11) ?
    N12 C40A C45A . . . 119.7(10) ?
    C41A C40A C45A . . . 120.0(11) no
    N12 C40B C45B . . . 126.4(18) ?
    N12 C40B C41B . . . 112.7(19) ?
    C41B C40B C45B . . . 120(2) no
    C40A C41A C42A . . . 120.0(12) no
    C40B C41B C42B . . . 120(2) no
    C41A C42A C43A . . . 120.0(12) no
    C41B C42B C43B . . . 120(2) no
    C42A C43A C44A . . . 120.0(12) no
    C42B C43B C44B . . . 120(2) no
    C43A C44A C45A . . . 120.0(12) no
    F3A C44A C43A . . . 107.4(14) ?
    F3A C44A C45A . . . 125.4(15) ?
    F3B C44B C45B . . . 98(2) ?
    F3B C44B C43B . . . 122(2) ?
    C43B C44B C45B . . . 120(2) no
    C40A C45A C44A . . . 120.0(12) no
    C40B C45B C44B . . . 120(2) no
    C32 C33 H33 . . . 121.00 no
    C34 C33 H33 . . . 121.00 no
    C33 C34 H34 . . . 119.00 no
    C35 C34 H34 . . . 119.00 no
    C34 C35 H35 . . . 120.00 no
    C36 C35 H35 . . . 120.00 no
    C35 C36 H36 . . . 121.00 no
    C37 C36 H36 . . . 121.00 no
    C40A C41A H41A . . . 120.00 no
    C42A C41A H41A . . . 120.00 no
    C42B C41B H41B . . . 120.00 no
    C40B C41B H41B . . . 120.00 no
    C43A C42A H42A . . . 120.00 no
    C41A C42A H42A . . . 120.00 no
    C43B C42B H42B . . . 120.00 no
    C41B C42B H42B . . . 120.00 no
    C44A C43A H43A . . . 120.00 no
    C42A C43A H43A . . . 120.00 no
    C44B C43B H43B . . . 120.00 no
    C42B C43B H43B . . . 120.00 no
    C44A C45A H45A . . . 120.00 no
    C40A C45A H45A . . . 120.00 no
    C40B C45B H45B . . . 120.00 no
    C44B C45B H45B . . . 120.00 no
loop_
    _geom_torsion_atom_site_label_1
    _geom_torsion_atom_site_label_2
    _geom_torsion_atom_site_label_3
    _geom_torsion_atom_site_label_4
    _geom_torsion_site_symmetry_1
    _geom_torsion_site_symmetry_2
    _geom_torsion_site_symmetry_3
    _geom_torsion_site_symmetry_4
    _geom_torsion
    _geom_torsion_publ_flag
    C2 N1 C1 O1 . . . . -178.5(4) no
    C2 N1 C1 C8 . . . . -0.4(4) no
    C1 N1 C2 C3 . . . . -179.8(4) no
    C1 N1 C2 C7 . . . . 0.0(5) no
    C8 N2 N3 C9 . . . . 173.8(3) no
    N3 N2 C8 C1 . . . . -2.7(5) no
    N3 N2 C8 C7 . . . . 178.0(3) no
    N2 N3 C9 S1 . . . . 178.8(3) no
    N2 N3 C9 N4 . . . . -1.0(5) no
    C10A N4 C9 S1 . . . . 2.8(10) no
    C10A N4 C9 N3 . . . . -177.4(9) no
    C9 N4 C10A C11A . . . . 161.3(10) no
    C9 N4 C10A C15A . . . . -26.6(19) no
    C16 N5 C17 C18 . . . . 179.0(4) no
    C16 N5 C17 C22 . . . . 1.2(4) no
    C17 N5 C16 C23 . . . . -1.8(4) no
    C17 N5 C16 O2 . . . . 179.4(4) no
    N7 N6 C23 C16 . . . . -1.7(5) no
    C23 N6 N7 C24 . . . . 179.6(3) no
    N7 N6 C23 C22 . . . . -179.7(3) no
    N6 N7 C24 N8 . . . . -6.0(5) no
    N6 N7 C24 S2 . . . . 173.4(3) no
    C24 N8 C25A C26A . . . . -172.7(4) no
    C24 N8 C25A C30A . . . . 8.5(8) no
    C25A N8 C24 S2 . . . . -1.6(7) no
    C25A N8 C24 N7 . . . . 177.7(4) no
    C31 N9 C32 C37 . . . . 0.3(4) no
    C31 N9 C32 C33 . . . . -179.2(4) no
    C32 N9 C31 O3 . . . . -179.6(3) no
    C32 N9 C31 C38 . . . . -0.3(4) no
    N11 N10 C38 C31 . . . . -1.1(5) no
    C38 N10 N11 C39 . . . . 178.7(3) no
    N11 N10 C38 C37 . . . . 177.1(3) no
    N10 N11 C39 S3 . . . . 176.3(3) no
    N10 N11 C39 N12 . . . . -3.4(5) no
    C40A N12 C39 S3 . . . . 0.2(9) no
    C39 N12 C40A C45A . . . . 41.9(14) no
    C40A N12 C39 N11 . . . . 180.0(8) no
    C39 N12 C40A C41A . . . . -148.3(8) no
    N1 C1 C8 C7 . . . . 0.6(4) no
    N1 C1 C8 N2 . . . . -178.7(4) no
    O1 C1 C8 N2 . . . . -0.6(7) no
    O1 C1 C8 C7 . . . . 178.8(4) no
    C7 C2 C3 C4 . . . . -0.1(7) no
    N1 C2 C3 C4 . . . . 179.7(4) no
    N1 C2 C7 C6 . . . . 179.8(4) no
    N1 C2 C7 C8 . . . . 0.4(5) no
    C3 C2 C7 C8 . . . . -179.8(4) no
    C3 C2 C7 C6 . . . . -0.4(6) no
    C2 C3 C4 C5 . . . . 0.5(7) no
    C3 C4 C5 C6 . . . . -0.4(7) no
    C4 C5 C6 C7 . . . . -0.1(7) no
    C5 C6 C7 C8 . . . . 179.6(4) no
    C5 C6 C7 C2 . . . . 0.5(6) no
    C2 C7 C8 N2 . . . . 178.8(4) no
    C6 C7 C8 C1 . . . . -179.9(5) no
    C6 C7 C8 N2 . . . . -0.5(7) no
    C2 C7 C8 C1 . . . . -0.7(4) no
    C11A C10A C15A C14A . . . . 0(2) no
    N4 C10A C15A C14A . . . . -172.1(13) no
    C15A C10A C11A C12A . . . . 0(2) no
    N4 C10A C11A C12A . . . . 172.5(14) no
    C10A C11A C12A C13A . . . . -1(3) no
    C11A C12A C13A C14A . . . . 0(2) no
    C12A C13A C14A F1A . . . . 161(4) no
    C12A C13A C14A C15A . . . . 0(2) no
    C13A C14A C15A C10A . . . . 0(2) no
    F1A C14A C15A C10A . . . . -160(4) no
    O2 C16 C23 N6 . . . . 2.3(6) no
    N5 C16 C23 N6 . . . . -176.6(3) no
    N5 C16 C23 C22 . . . . 1.7(4) no
    O2 C16 C23 C22 . . . . -179.5(3) no
    N5 C17 C18 C19 . . . . -178.1(4) no
    C18 C17 C22 C23 . . . . -178.0(3) no
    N5 C17 C22 C21 . . . . 178.2(3) no
    N5 C17 C22 C23 . . . . -0.1(4) no
    C22 C17 C18 C19 . . . . -0.6(6) no
    C18 C17 C22 C21 . . . . 0.3(6) no
    C17 C18 C19 C20 . . . . 0.9(7) no
    C18 C19 C20 C21 . . . . -0.9(7) no
    C19 C20 C21 C22 . . . . 0.5(6) no
    C20 C21 C22 C17 . . . . -0.2(6) no
    C20 C21 C22 C23 . . . . 177.6(4) no
    C17 C22 C23 N6 . . . . 177.4(3) no
    C17 C22 C23 C16 . . . . -0.9(4) no
    C21 C22 C23 C16 . . . . -178.9(4) no
    C21 C22 C23 N6 . . . . -0.6(7) no
    C30A C25A C26A C27A . . . . 0.0(7) no
    N8 C25A C26A C27A . . . . -178.9(4) no
    C26A C25A C30A C29A . . . . 0.0(8) no
    N8 C25A C30A C29A . . . . 178.9(5) no
    C25A C26A C27A F2A . . . . -176.5(4) no
    C25A C26A C27A C28A . . . . 0.0(6) no
    C26A C27A C28A C29A . . . . 0.0(7) no
    F2A C27A C28A C29A . . . . 176.3(5) no
    C27A C28A C29A C30A . . . . 0.0(9) no
    C28A C29A C30A C25A . . . . 0.0(9) no
    O3 C31 C38 N10 . . . . -1.9(6) no
    O3 C31 C38 C37 . . . . 179.6(3) no
    N9 C31 C38 N10 . . . . 178.8(3) no
    N9 C31 C38 C37 . . . . 0.3(4) no
    N9 C32 C33 C34 . . . . 180.0(4) no
    C37 C32 C33 C34 . . . . 0.6(6) no
    N9 C32 C37 C36 . . . . -179.6(3) no
    N9 C32 C37 C38 . . . . -0.1(4) no
    C33 C32 C37 C36 . . . . -0.1(6) no
    C33 C32 C37 C38 . . . . 179.5(3) no
    C32 C33 C34 C35 . . . . -0.9(7) no
    C33 C34 C35 C36 . . . . 0.8(7) no
    C34 C35 C36 C37 . . . . -0.4(6) no
    C35 C36 C37 C32 . . . . 0.0(6) no
    C35 C36 C37 C38 . . . . -179.4(4) no
    C32 C37 C38 N10 . . . . -178.7(3) no
    C32 C37 C38 C31 . . . . -0.1(4) no
    C36 C37 C38 N10 . . . . 0.8(6) no
    C36 C37 C38 C31 . . . . 179.3(4) no
    N12 C40A C41A C42A . . . . -169.7(10) no
    C45A C40A C41A C42A . . . . 0.0(18) no
    N12 C40A C45A C44A . . . . 169.7(11) no
    C41A C40A C45A C44A . . . . 0.0(19) no
    C40A C41A C42A C43A . . . . 0.0(18) no
    C41A C42A C43A C44A . . . . 0(2) no
    C42A C43A C44A F3A . . . . -152.0(14) no
    C42A C43A C44A C45A . . . . 0(2) no
    F3A C44A C45A C40A . . . . 146.6(15) no
    C43A C44A C45A C40A . . . . 0(2) no
loop_
    _geom_hbond_atom_site_label_D
    _geom_hbond_atom_site_label_H
    _geom_hbond_atom_site_label_A
    _geom_hbond_site_symmetry_A
    _geom_hbond_distance_DH
    _geom_hbond_distance_HA
    _geom_hbond_distance_DA
    _geom_hbond_angle_DHA
    _geom_hbond_publ_flag
    N1 H1 O3 1_455 0.86 2.03 2.837(3) 155 yes
    N3 H3A O1 . 0.86 2.11 2.778(4) 134 yes
    N4 H4A N2 . 0.86 2.13 2.596(4) 114 yes
    N5 H5A O1 2_666 0.86 2.05 2.881(4) 164 yes
    N7 H7 O2 . 0.86 2.11 2.785(4) 135 yes
    N8 H8 N6 . 0.86 2.14 2.599(4) 113 yes
    N9 H9 O2 2_766 0.86 2.06 2.871(3) 157 yes
    N11 H11C O3 . 0.86 2.09 2.767(3) 135 yes
    N12 H12C N10 . 0.86 2.13 2.590(4) 113 yes
    C4 H4 F2A 2_565 0.93 2.48 3.215(7) 136 yes
    C15A H15A S1 . 0.93 2.57 3.223(18) 127 yes
    C30A H30A S2 . 0.93 2.54 3.208(6) 129 yes
    C42A H42A S2 1_545 0.93 2.87 3.763(12) 162 yes
    C45A H45A S3 . 0.93 2.72 3.260(13) 118 yes
