# Supplementary material for: 4-(3-Fluoro­phen­yl)-1-(2-oxoindolin-3-yl­idene)thio­semicarbazide
Source: Acta Crystallogr Sect E Struct Rep Online. 2010 Sep 4;66(Pt 10):o2494–5. doi: 10.1107/S1600536810034951 (PMC2983261; doi:10.1107/S1600536810034951)
Supplement: Supplementary file 2 [file e-66-o2494-Isup2.hkl]

#
# h,k,l, Fc-squared, Fo-squared, sigma(Fo-squared) and status flag
#
data_I
_shelx_title ' NEWMR8 in P-1'
_shelx_refln_list_code          4
_shelx_F_calc_maximum      173.85
_exptl_crystal_F_000       972.00
_reflns_d_resolution_high  0.8331
 
loop_
 _symmetry_equiv_pos_as_xyz
 'x, y, z'
 '-x, -y, -z'
 
_cell_length_a     8.0582
_cell_length_b    14.3640
_cell_length_c    19.4456
_cell_angle_alpha  86.338
_cell_angle_beta   89.299
_cell_angle_gamma  75.128
 
_shelx_F_squared_multiplier     1.000
 
loop_
 _refln_index_h
 _refln_index_k
 _refln_index_l
 _refln_F_squared_calc
 _refln_F_squared_meas
 _refln_F_squared_sigma
 _refln_observed_status
   1   0   0       46.00       47.23      3.01 o
   2   0   0     2147.65     1909.51     22.08 o
   3   0   0        4.68       -5.45      3.64 o
   4   0   0      632.27      577.60     15.66 o
   5   0   0        0.84       -7.37      4.91 o
   6   0   0      159.38      180.76     13.23 o
   7   0   0        8.97        3.17      8.23 o
   8   0   0       10.38        1.37     23.77 o
   9   0   0       10.12       36.21     35.04 o
  -9   1   0        0.37      -24.24     29.78 o
  -8   1   0        8.66        7.34     31.54 o
  -7   1   0      103.34      143.40     19.19 o
  -6   1   0        9.37        2.20      8.07 o
  -5   1   0      344.11      349.13     18.51 o
  -4   1   0      213.77      192.59      9.41 o
  -3   1   0     3876.33     3592.19     38.40 o
  -2   1   0    14458.45    14142.99    127.81 o
  -1   1   0      108.02      121.71      4.45 o
   1   1   0     4303.33     4228.08     57.05 o
   2   1   0    28697.19    31945.31    314.94 o
   3   1   0      417.89      424.71     11.31 o
   4   1   0       50.26       41.71      4.65 o
   5   1   0       28.78       26.53      5.30 o
   6   1   0        0.56       13.18      6.90 o
   7   1   0       99.67      114.02     13.95 o
   8   1   0        1.01       35.99     17.02 o
   9   1   0        4.94       42.92     34.75 o
  -8   2   0       20.60       40.23     29.35 o
  -7   2   0        0.19      -16.50     11.00 o
  -6   2   0       27.80        6.91      9.70 o
  -5   2   0        0.06       -8.86      5.90 o
  -4   2   0      420.09      415.14     15.32 o
  -3   2   0      243.17      248.42      8.73 o
  -2   2   0     7431.06     7385.01     71.05 o
  -1   2   0       31.72       18.93      2.36 o
   0   2   0     2043.59     2205.53     27.17 o
   1   2   0     6727.81     6812.78     81.99 o
   2   2   0      589.37      529.56      9.71 o
   3   2   0     3323.10     3099.94     36.89 o
   4   2   0        0.15        1.99      3.48 o
   5   2   0       23.85       22.76      5.02 o
   6   2   0       38.99       39.81      7.47 o
   7   2   0        6.28       12.23      9.44 o
   8   2   0        0.01        2.62     15.81 o
   9   2   0        7.93       -3.02     25.55 o
  -8   3   0        0.02       -8.68     27.45 o
  -7   3   0       19.18       15.56     15.73 o
  -6   3   0        8.07        3.24      8.85 o
  -5   3   0       58.70       69.94      9.38 o
  -4   3   0      141.30      139.79      9.69 o
  -3   3   0     1629.28     1534.85     23.49 o
  -2   3   0      311.38      319.81      8.47 o
  -1   3   0      559.31      571.45      8.67 o
   0   3   0     5948.12     5941.82     69.62 o
   1   3   0     1514.31     1345.18     42.94 o
   2   3   0     7568.65     7467.28     82.16 o
   3   3   0      234.25      230.16     10.50 o
   4   3   0       18.33       35.61      5.46 o
   5   3   0       50.50       54.73      5.72 o
   6   3   0       29.68       38.00      7.21 o
   7   3   0      185.66      213.13     16.79 o
   8   3   0       23.15        7.14     18.05 o
   9   3   0        4.50      -12.65     20.08 o
  -8   4   0        0.08      -14.35     20.62 o
  -7   4   0        8.07       14.06     13.01 o
  -6   4   0        6.92        5.37     11.73 o
  -5   4   0       84.16       66.57     10.80 o
  -4   4   0       15.10        6.29      4.36 o
  -3   4   0     2591.14     2469.90     30.87 o
  -2   4   0      856.77      918.34     14.61 o
  -1   4   0     3022.58     2947.58     29.90 o
   0   4   0     2467.20     2291.59     27.57 o
   1   4   0       11.78       24.80     10.30 o
   2   4   0       12.63        2.53      3.62 o
   3   4   0      420.70      398.01     12.01 o
   4   4   0      142.00      129.41     10.68 o
   5   4   0      265.37      250.35     13.38 o
   6   4   0       17.97       20.08      6.36 o
   7   4   0       53.76       41.87      9.56 o
   8   4   0        0.65      -21.21     14.14 o
   9   4   0       10.72      -16.52     23.80 o
  -8   5   0        0.20      -36.14     24.09 o
  -7   5   0       28.06       15.41     14.23 o
  -6   5   0        1.03        1.95      9.04 o
  -5   5   0       23.21        7.84      8.20 o
  -4   5   0       16.44       24.21      6.51 o
  -3   5   0       82.71       95.69      6.89 o
  -2   5   0       21.03       23.69      4.14 o
  -1   5   0      878.45      695.45     11.18 o
   0   5   0     1616.77     1528.70     19.80 o
   1   5   0       95.06      132.89     17.11 o
   2   5   0     1183.48      991.20     20.66 o
   3   5   0      373.12      382.73      9.98 o
   4   5   0      270.02      312.79     13.34 o
   5   5   0       85.44       97.23     10.19 o
   6   5   0      179.10      206.83     12.68 o
   7   5   0      107.30       92.36     15.53 o
   8   5   0       96.66      109.46     23.82 o
   9   5   0        4.72       12.10     22.34 o
  -7   6   0        2.78       -2.31     13.92 o
  -6   6   0       15.62       11.09     10.06 o
  -5   6   0      212.23      219.55     15.86 o
  -4   6   0        9.19        4.73      5.85 o
  -3   6   0       48.03       68.17      6.97 o
  -2   6   0     1301.20     1349.58     18.85 o
  -1   6   0      153.16      146.56      7.15 o
   0   6   0      253.02      232.72      9.00 o
   1   6   0       52.57       90.91     21.61 o
   2   6   0     7136.69     7379.82    194.75 o
   3   6   0      355.22      389.83     10.97 o
   4   6   0      406.68      371.71     12.26 o
   5   6   0       37.94       44.61      7.34 o
   6   6   0        2.82        7.10      5.16 o
   7   6   0       65.70       80.09     13.76 o
   8   6   0       44.30       36.93     19.61 o
   9   6   0        9.95       25.41     20.84 o
  -7   7   0       13.22       -2.23     18.47 o
  -6   7   0       39.83       53.99     12.36 o
  -5   7   0       52.23       63.90     11.06 o
  -4   7   0       66.64       49.04      7.87 o
  -3   7   0      107.54      121.04      9.26 o
  -2   7   0      311.85      332.90     11.29 o
  -1   7   0     2668.93     2609.81     33.94 o
   0   7   0     3977.55     4265.81     51.78 o
   1   7   0      462.26      423.47     29.56 o
   2   7   0      582.28      511.62     52.21 o
   3   7   0      413.70      304.68     13.17 o
   4   7   0      223.02      276.07     11.63 o
   5   7   0      322.86      333.61     15.57 o
   6   7   0       64.07       77.85      9.42 o
   7   7   0       70.55       81.37     10.56 o
   8   7   0        5.17        4.09     15.28 o
   9   7   0       14.60       15.09     19.65 o
  -7   8   0        0.13       22.64     16.04 o
  -6   8   0        0.15       20.92     12.13 o
  -5   8   0        0.73        3.61     10.81 o
  -4   8   0        3.52        3.36      7.13 o
  -3   8   0       97.61      112.19      9.15 o
  -2   8   0     1064.98     1028.49     21.65 o
  -1   8   0       39.32       49.63      6.09 o
   0   8   0      180.52      220.00      7.62 o
   1   8   0      926.28     1077.20     39.06 o
   2   8   0      634.26      687.87     51.18 o
   3   8   0        0.72        2.34     17.81 o
   4   8   0      419.39      460.51     15.78 o
   5   8   0      230.48      288.17     13.97 o
   6   8   0        6.23        1.58      7.55 o
   7   8   0        2.65        6.51     12.31 o
   8   8   0       13.79       16.46     21.61 o
   9   8   0       44.81       39.03     20.23 o
  -6   9   0        1.59       23.17     13.34 o
  -5   9   0        0.00        7.54     11.44 o
  -4   9   0       92.49      100.71     14.29 o
  -3   9   0      187.84      177.50     12.92 o
  -2   9   0       95.57       72.95     14.70 o
  -1   9   0      108.80      117.97      8.05 o
   0   9   0        3.82        0.51      3.61 o
   1   9   0       47.39       21.69     10.00 o
   2   9   0      382.47      343.12     75.69 o
   3   9   0       47.78       77.10     28.03 o
   4   9   0       10.75       12.92      6.36 o
   5   9   0      269.90      282.49     16.10 o
   6   9   0      170.65      221.90     17.71 o
   7   9   0       47.79       79.53     11.48 o
   8   9   0        0.21       18.37     16.78 o
   9   9   0       50.17       62.67     20.15 o
  -6  10   0        6.44       37.23     17.28 o
  -5  10   0       13.99       28.09     13.61 o
  -4  10   0       42.75       30.85     12.63 o
  -3  10   0       55.47       63.25     12.30 o
  -2  10   0       28.06       33.05     13.22 o
  -1  10   0      730.32      704.29     17.33 o
   0  10   0        0.02       -2.07      4.36 o
   1  10   0     1316.09     1369.26     49.42 o
   2  10   0        0.77       18.10     16.94 o
   3  10   0       51.32       47.60     20.44 o
   4  10   0       22.33       33.29     18.98 o
   5  10   0      261.50      274.14     13.84 o
   6  10   0      152.82      183.50     13.95 o
   7  10   0      169.69      153.33     14.63 o
   8  10   0      117.50       65.32     18.08 o
   9  10   0        0.20       -0.40     23.65 o
  -5  11   0        8.69        9.47     13.05 o
  -4  11   0       20.51       26.22     15.75 o
  -3  11   0        1.56       -7.22     10.11 o
  -2  11   0       33.68       30.67      8.90 o
  -1  11   0       46.35       31.07      7.03 o
   0  11   0        3.64       -5.18      5.07 o
   1  11   0        6.93       13.43     17.23 o
   2  11   0       25.25       21.32     15.18 o
   3  11   0      396.69      433.06     50.85 o
   4  11   0      458.34      455.01     52.89 o
   5  11   0       25.92       28.33     21.61 o
   6  11   0       14.36      -12.01      8.01 o
   7  11   0       31.00       28.49     10.22 o
   8  11   0       11.30       37.07     32.56 o
  -4  12   0        2.80        5.28     14.10 o
  -3  12   0       68.96       56.74     15.80 o
  -2  12   0        4.79        6.34      9.07 o
  -1  12   0       18.76       17.23      8.09 o
   0  12   0       30.72       30.38      7.30 o
   1  12   0      260.42      240.72     43.82 o
   2  12   0      699.74      537.93     61.39 o
   3  12   0     1832.66     1935.29    108.67 o
   4  12   0     2225.62     2107.20    112.54 o
   5  12   0        0.33       -6.13     18.98 o
   6  12   0        0.52       16.32      9.55 o
   7  12   0       28.62       20.52      8.65 o
   8  12   0        0.00        0.22     13.89 o
  -4  13   0       27.21       33.95     14.98 o
  -3  13   0       59.18       76.94     17.31 o
  -2  13   0      107.52      108.49     16.59 o
  -1  13   0      201.62      223.85     17.02 o
   0  13   0       19.64        9.38      8.44 o
   1  13   0      232.10      181.19     53.02 o
   2  13   0      146.82      143.99     36.51 o
   3  13   0        0.94       18.98     23.07 o
   4  13   0      281.96      261.75     44.70 o
   5  13   0      528.54      392.76     53.19 o
   6  13   0       70.37       52.73     13.97 o
   7  13   0       19.98       53.67      9.26 o
  -3  14   0       12.46       -6.90     13.79 o
  -2  14   0        2.64        2.18     18.07 o
  -1  14   0        7.94        0.99      8.93 o
   0  14   0       10.58      -10.81      7.21 o
   1  14   0       11.15       17.47      8.47 o
   2  14   0       10.78       16.94     24.53 o
   3  14   0        4.27       51.39     28.03 o
   4  14   0       10.89       18.10     21.90 o
   5  14   0        0.01       17.81     20.44 o
   6  14   0        9.98       29.04     12.88 o
   7  14   0       48.31       87.31     21.90 o
  -2  15   0       29.10       36.92     13.20 o
  -1  15   0       10.62        2.04      9.67 o
   0  15   0       12.76       26.21      8.04 o
   1  15   0       13.56       17.88      8.96 o
   2  15   0        5.44       48.47     27.74 o
   3  15   0        6.61       15.18     23.65 o
   4  15   0       11.03       26.28     26.28 o
   5  15   0        1.93       12.26     21.61 o
   6  15   0       26.05       38.84     28.03 o
  -1  16   0       27.68       22.69     11.76 o
   0  16   0       13.13       16.35      8.13 o
   1  16   0       82.36       69.02     12.07 o
   2  16   0       43.09       63.95     31.83 o
   3  16   0       36.92       11.97     24.53 o
   4  16   0      130.44      183.12     43.81 o
   5  16   0        0.11       25.11     25.70 o
   2  17   0        7.88       27.74     25.11 o
   3  17   0       42.76       48.77     30.37 o
  -3 -17   1        4.31      -11.10     25.11 o
  -2 -17   1       63.66       54.32     30.37 o
  -5 -16   1        1.66        5.55     23.94 o
  -4 -16   1       24.09       47.01     28.32 o
  -3 -16   1        2.19      -13.43     20.73 o
  -2 -16   1        0.06       18.69     24.24 o
  -1 -16   1       25.98       22.57     10.04 o
   0 -16   1        7.03       31.66     16.97 o
   1 -16   1       16.53       31.96     13.04 o
  -6 -15   1       58.41       61.32     28.91 o
  -5 -15   1       50.41       47.60     26.57 o
  -4 -15   1       31.81       33.87     28.62 o
  -3 -15   1        5.72       20.73     23.65 o
  -2 -15   1       95.12      134.63     40.30 o
  -1 -15   1       78.26       54.72     11.07 o
   0 -15   1        0.20       -4.77     10.56 o
   1 -15   1       17.86       38.98     12.15 o
   2 -15   1       31.10       50.06     13.97 o
  -7 -14   1       19.74       41.70     13.10 o
  -6 -14   1       20.65       19.41      9.31 o
  -5 -14   1        1.13        7.88     20.44 o
  -4 -14   1       59.85       52.56     27.45 o
  -3 -14   1      416.44      523.01     67.49 o
  -2 -14   1        4.00       -8.76     19.56 o
  -1 -14   1        3.99        7.21      8.22 o
   0 -14   1        9.39        0.34      7.66 o
   1 -14   1        9.32       10.69      9.26 o
   2 -14   1        5.09        6.04     11.65 o
   3 -14   1       14.39       31.49     14.31 o
  -7 -13   1        0.40       12.28     12.03 o
  -6 -13   1        0.40        3.32     12.85 o
  -5 -13   1       14.28       20.44     21.90 o
  -4 -13   1       10.61       -0.29     19.56 o
  -3 -13   1      285.95      172.94     38.85 o
  -2 -13   1      123.37      113.32     34.75 o
  -1 -13   1       41.22       10.36      8.17 o
   0 -13   1      121.97      113.95     10.84 o
   1 -13   1      388.02      431.67     24.85 o
   2 -13   1       12.49        5.23     10.47 o
   3 -13   1       80.57      114.28     19.95 o
   4 -13   1        6.52       -4.27     12.27 o
  -8 -12   1        4.62       13.08     26.13 o
  -7 -12   1        0.79      -12.74      8.49 o
  -6 -12   1       68.33       78.05     14.50 o
  -5 -12   1      125.40      194.51     37.38 o
  -4 -12   1      201.53      190.15     38.56 o
  -3 -12   1     1026.46      900.05     71.96 o
  -2 -12   1      334.54      447.31     55.51 o
  -1 -12   1      261.16      220.94     32.59 o
   0 -12   1       87.86       80.64      8.76 o
   1 -12   1       40.32       39.04      9.20 o
   2 -12   1        8.68        2.07     11.46 o
   3 -12   1      212.20      152.22     20.30 o
   4 -12   1        4.24        5.12     12.83 o
  -8 -11   1       67.14       53.42     16.21 o
  -7 -11   1       81.06       67.99     11.76 o
  -6 -11   1      192.27      184.79     22.09 o
  -5 -11   1       85.49       85.57     17.81 o
  -2 -11   1       82.72       51.90     18.42 o
  -1 -11   1       16.59       11.45      9.72 o
   0 -11   1      802.13      777.06     22.92 o
   1 -11   1       17.23       17.20      6.51 o
   2 -11   1       57.97       57.88      9.79 o
   3 -11   1       16.66       -1.81     11.24 o
   4 -11   1      158.76      182.05     33.57 o
   5 -11   1       13.78        9.53     13.64 o
  -9 -10   1        0.35      -11.02     16.71 o
  -8 -10   1       91.11       49.21     18.27 o
  -7 -10   1      196.05      204.15     29.06 o
  -6 -10   1        5.71        5.91      7.65 o
  -5 -10   1       80.81      109.13     11.51 o
  -3 -10   1       19.99       -2.34     19.86 o
  -2 -10   1      191.37      207.11     41.77 o
  -1 -10   1        3.15       -4.42      5.60 o
   0 -10   1       81.98       65.38      6.11 o
   1 -10   1       63.37       43.49      6.76 o
   2 -10   1       23.92       25.59      7.13 o
   3 -10   1       93.36      110.65     14.50 o
   4 -10   1       21.69       12.88     11.75 o
   5 -10   1        3.37        3.33     14.96 o
   6 -10   1       16.25       24.48     19.22 o
  -9  -9   1        0.26       -2.50     17.79 o
  -8  -9   1       67.26       45.25     17.44 o
  -7  -9   1        8.41       24.28     11.51 o
  -6  -9   1      205.67      199.28     14.35 o
  -5  -9   1      311.80      313.19     17.34 o
  -4  -9   1       98.53      116.96     12.41 o
  -3  -9   1       73.35       88.28     21.25 o
  -2  -9   1      257.13      371.35     36.36 o
  -1  -9   1        1.34        3.52      5.17 o
   0  -9   1       21.59       14.15      4.16 o
   1  -9   1      139.91      159.71     10.10 o
   2  -9   1      298.80      332.69     15.03 o
   3  -9   1      272.54      300.86     15.22 o
   4  -9   1      100.45       92.92     15.48 o
   5  -9   1       50.30       23.49     11.72 o
   6  -9   1       14.33        4.13     18.46 o
  -9  -8   1        0.92       13.63     18.36 o
  -8  -8   1       47.82       45.87     17.39 o
  -7  -8   1        9.05       18.36     11.78 o
  -6  -8   1      106.75      136.46     14.42 o
  -5  -8   1      135.87      143.22     10.88 o
  -4  -8   1      534.67      496.14     19.55 o
  -3  -8   1       26.77       38.60     16.31 o
  -2  -8   1        1.96        1.53     11.75 o
  -1  -8   1        1.48       22.75     14.35 o
   0  -8   1     3947.05     4256.63     49.01 o
   1  -8   1        0.00        6.06      4.47 o
   2  -8   1      130.06      135.65     11.04 o
   3  -8   1       50.22       49.80      7.06 o
   4  -8   1      175.15      174.83     12.85 o
   5  -8   1        7.65        9.79     10.60 o
   6  -8   1       39.16       39.41     14.06 o
   7  -8   1        2.71      -11.04     31.85 o
  -9  -7   1        1.98       12.09     19.70 o
  -8  -7   1       22.52       32.70     17.82 o
  -7  -7   1        7.54        3.14     10.53 o
  -6  -7   1       44.50       52.80      8.65 o
  -5  -7   1      157.80      192.19     10.97 o
  -4  -7   1     1112.27     1114.73     26.35 o
  -3  -7   1      611.34      519.39     17.39 o
  -2  -7   1       77.11       89.31     18.65 o
  -1  -7   1        9.31       32.70     14.23 o
   0  -7   1     1770.05     1911.02     26.38 o
   1  -7   1       44.53       29.71      6.56 o
   2  -7   1       54.00       60.87      5.87 o
   3  -7   1      653.93      657.87     16.25 o
   4  -7   1       52.20       68.91      8.64 o
   5  -7   1      149.89      134.86     17.34 o
   6  -7   1       32.37       21.27     12.58 o
   7  -7   1        6.70        5.71     14.99 o
  -9  -6   1       26.99       37.74     22.50 o
  -8  -6   1        5.38      -13.08     15.77 o
  -7  -6   1        0.09        0.61     10.67 o
  -6  -6   1        8.36       10.48      6.42 o
  -5  -6   1       17.50       31.87      6.84 o
  -4  -6   1     1349.22     1284.60     25.67 o
  -3  -6   1     1128.24     1146.60     24.21 o
  -2  -6   1     5226.50     5157.27    146.15 o
  -1  -6   1     1042.00     1057.26     44.23 o
   0  -6   1       74.48       76.96      4.71 o
   1  -6   1      138.08      186.27      8.28 o
   2  -6   1      656.89      609.37     12.55 o
   3  -6   1      179.02      173.49      9.52 o
   4  -6   1       13.75       12.35      5.87 o
   5  -6   1      168.85      158.56     13.83 o
   6  -6   1        6.08       25.63     10.59 o
   7  -6   1        1.26       -0.95     13.29 o
  -9  -5   1       10.69       -0.28     19.43 o
  -8  -5   1       34.43       10.97     18.32 o
  -7  -5   1       51.57       35.96     11.24 o
  -6  -5   1       48.53       60.96      9.56 o
  -5  -5   1       78.65       72.44      9.37 o
  -4  -5   1      994.49      948.93     21.78 o
  -3  -5   1      586.55      594.52     15.66 o
  -2  -5   1       16.36        9.11      4.43 o
  -1  -5   1     3939.56     4015.20    112.16 o
   0  -5   1     2495.98     2185.75     25.13 o
   1  -5   1       68.92      119.08      6.81 o
   2  -5   1      159.29      164.76      7.39 o
   3  -5   1      419.59      391.84     11.85 o
   4  -5   1       34.16       30.49      6.72 o
   5  -5   1      196.32      200.94     14.90 o
   6  -5   1      148.85      160.36     16.20 o
   7  -5   1       61.30       32.73     13.89 o
   8  -5   1        0.63       -8.57     26.45 o
  -9  -4   1        4.16       13.16     21.26 o
  -8  -4   1        0.88      -19.03     26.13 o
  -7  -4   1       46.24       20.36     11.06 o
  -6  -4   1      250.38      238.52     12.84 o
  -5  -4   1      302.66      284.63     13.23 o
  -4  -4   1        6.96        5.05      3.50 o
  -3  -4   1     1928.49     1916.26     29.84 o
  -2  -4   1      492.52      372.86      9.24 o
  -1  -4   1      607.67      500.81     25.37 o
   0  -4   1      515.15      366.78      7.73 o
   1  -4   1      232.94      268.10     12.24 o
   2  -4   1        1.32       -1.38      5.26 o
   3  -4   1     1154.33     1059.22     19.77 o
   4  -4   1        0.02       -6.32      4.21 o
   5  -4   1      201.14      202.17     15.24 o
   6  -4   1       38.73       39.46     11.47 o
   7  -4   1        8.79       12.73     13.24 o
   8  -4   1        0.28      -24.22     23.95 o
  -9  -3   1       15.49      -22.16     18.69 o
  -8  -3   1        0.40       10.15     18.04 o
  -7  -3   1       47.58       49.56     10.96 o
  -6  -3   1        5.38        0.55      5.07 o
  -5  -3   1      214.03      256.81     12.05 o
  -4  -3   1      124.43      102.68      7.69 o
  -3  -3   1       50.20       64.86      5.78 o
  -2  -3   1     1745.52     1681.31     25.14 o
  -1  -3   1      129.75      145.04      4.81 o
   0  -3   1      595.11      504.68      8.55 o
   1  -3   1     1375.86     1268.97     15.86 o
   2  -3   1      692.94      667.98     11.49 o
   3  -3   1      120.11       93.75      7.24 o
   4  -3   1       75.11       78.53      8.54 o
   5  -3   1       90.63      167.55     21.05 o
   6  -3   1      248.97      245.31     15.69 o
   7  -3   1       48.23       36.81     16.84 o
   8  -3   1        5.67       44.93     24.64 o
  -9  -2   1       32.01       26.96     64.53 o
  -8  -2   1        0.87       12.50     19.21 o
  -7  -2   1      135.39      130.45     11.22 o
  -6  -2   1      146.15      148.37     10.39 o
  -5  -2   1      157.45      150.69      8.99 o
  -4  -2   1      387.22      387.38     11.58 o
  -3  -2   1     1764.38     1631.72     21.26 o
  -2  -2   1     9600.63     9707.38    108.46 o
  -1  -2   1       88.17       73.93      3.84 o
   0  -2   1    18034.96    19202.90    243.41 o
   1  -2   1        6.22        7.21      2.46 o
   2  -2   1       13.36       -0.19      4.39 o
   3  -2   1      499.27      478.16     12.29 o
   4  -2   1      225.49      226.10     11.91 o
   5  -2   1       56.68       43.41      8.00 o
   6  -2   1       22.90       20.89      7.18 o
   7  -2   1       69.65       76.09     16.14 o
   8  -2   1        3.95       -0.48     21.08 o
  -9  -1   1        3.05       11.97     30.95 o
  -8  -1   1        0.38      -14.95     17.05 o
  -7  -1   1        2.82        0.34      7.24 o
  -6  -1   1       10.37       -2.17      5.28 o
  -5  -1   1      168.19      160.06      9.28 o
  -4  -1   1        8.23        0.17      4.45 o
  -3  -1   1      602.84      548.58     12.94 o
  -2  -1   1     5557.81     5561.65     53.43 o
  -1  -1   1      322.26      386.99      6.79 o
   1  -1   1     1232.63     1111.01     16.52 o
   2  -1   1    21768.13    22398.03    221.92 o
   3  -1   1      365.27      322.74     11.09 o
   4  -1   1     4152.23     3997.13     80.79 o
   5  -1   1      333.08      304.39     13.25 o
   6  -1   1       18.59       10.89      8.51 o
   7  -1   1       20.30       29.84     11.29 o
   8  -1   1        0.04        8.18     37.23 o
   9  -1   1        0.03      -43.80     29.20 o
  -9   0   1        8.31       29.49     36.21 o
  -8   0   1        4.02       -7.36     16.99 o
  -7   0   1       17.02       -2.86      7.38 o
  -6   0   1        6.52        6.41      6.87 o
  -5   0   1        9.55        3.43      5.13 o
  -4   0   1     1551.86     1415.31     25.11 o
  -3   0   1       18.58        8.93      4.25 o
  -2   0   1      125.77      111.49      5.12 o
  -1   0   1      322.42      302.43      9.57 o
   1   0   1      567.40      456.63     10.55 o
   2   0   1    16477.30    16200.89    165.74 o
   3   0   1     2088.50     1843.77     23.66 o
   4   0   1       13.21       -8.21      5.48 o
   5   0   1       99.47       95.80      9.09 o
   6   0   1       74.06       85.56     10.47 o
   7   0   1       11.02        9.31      7.13 o
   8   0   1       22.13       20.16     17.16 o
   9   0   1        2.06       -3.80     32.41 o
  -9   1   1        0.00      -19.27     31.54 o
  -8   1   1       18.08       45.66     36.06 o
  -7   1   1       23.81        2.43      9.94 o
  -6   1   1        0.13       -6.11      7.04 o
  -5   1   1      149.74      156.57     11.70 o
  -4   1   1     2617.53     2512.02     31.59 o
  -3   1   1       88.38       79.21      5.55 o
  -2   1   1      824.14      576.25     12.66 o
  -1   1   1       75.41       69.05      2.95 o
   1   1   1     1971.71     1934.73     22.16 o
   2   1   1     4422.84     3767.26     43.95 o
   3   1   1      147.92      131.23      7.45 o
   4   1   1      286.33      263.03     11.39 o
   5   1   1        1.63       -7.22      4.81 o
   6   1   1       50.32       50.72      8.80 o
   7   1   1      140.85      119.63     14.09 o
   8   1   1       17.81       53.19     18.16 o
   9   1   1       54.80      136.67     44.10 o
  -8   2   1       24.98       13.30     22.58 o
  -7   2   1        5.23      -16.34     10.89 o
  -6   2   1      197.82      220.20     17.50 o
  -5   2   1       28.47       20.01      7.00 o
  -4   2   1     3686.33     3581.28     43.59 o
  -3   2   1      129.02      125.04      6.62 o
  -2   2   1      781.77      709.49     16.79 o
  -1   2   1     1290.92     1297.87     13.72 o
   0   2   1      123.72      181.08      4.55 o
   1   2   1      594.25      528.03      9.25 o
   2   2   1      357.22      225.02      6.62 o
   3   2   1      364.74      317.96      9.96 o
   4   2   1       10.96        6.91      4.33 o
   5   2   1      114.59      107.04      8.70 o
   6   2   1        6.47        2.96      6.09 o
   7   2   1       47.83       31.09      9.13 o
   8   2   1        0.16      -12.88     13.95 o
   9   2   1       23.69       38.27     22.87 o
  -8   3   1        0.61        9.01     22.41 o
  -7   3   1       11.83       18.51     15.15 o
  -6   3   1      147.57      175.54     19.22 o
  -5   3   1       94.04       93.25      9.38 o
  -4   3   1       49.35       34.73      8.12 o
  -3   3   1       14.17        9.65      4.11 o
  -2   3   1     2504.65     2446.73     25.45 o
  -1   3   1      500.03      508.79      8.08 o
   0   3   1     5788.58     5767.02     60.74 o
   1   3   1      263.68      217.02     44.02 o
   2   3   1       95.76      101.97      4.94 o
   3   3   1      113.96      108.70      6.20 o
   4   3   1     1058.51      970.41     19.72 o
   5   3   1      589.98      511.42     14.64 o
   6   3   1       14.80       23.44      6.54 o
   7   3   1      366.07      431.54     18.62 o
   8   3   1        2.74        2.58     17.23 o
   9   3   1        0.32       14.55     21.86 o
  -8   4   1       36.31       73.18     27.11 o
  -7   4   1        2.76        4.90     24.09 o
  -6   4   1       53.52       73.89     12.61 o
  -5   4   1       60.07       48.01      9.18 o
  -4   4   1      323.82      356.34     15.08 o
  -3   4   1      747.51      706.01     14.39 o
  -2   4   1      305.46      302.66      8.79 o
  -1   4   1        1.01       23.11      7.36 o
   0   4   1       12.75        9.29      3.08 o
   1   4   1      156.90      197.61     29.66 o
   2   4   1     1913.12     1869.10     28.01 o
   3   4   1     1984.81     1926.28     28.74 o
   4   4   1      255.66      211.03     14.17 o
   5   4   1      421.72      412.49     17.47 o
   6   4   1       56.05       55.92      7.96 o
   7   4   1       97.77      103.79     11.10 o
   8   4   1       25.47        1.06     17.17 o
   9   4   1        6.65       17.16     21.16 o
  -8   5   1        8.19      -29.35     25.50 o
  -7   5   1        1.66        4.45     19.05 o
  -6   5   1        3.90        7.74     10.03 o
  -5   5   1      165.12      163.45     16.41 o
  -4   5   1        2.38       -5.27      5.27 o
  -3   5   1       98.97       87.65      7.10 o
  -2   5   1       86.27       78.64      5.56 o
  -1   5   1       62.14       77.90      4.11 o
   0   5   1       83.64       99.29      8.20 o
   1   5   1     4262.06     4614.93    118.70 o
   2   5   1      312.26      375.17     12.19 o
   3   5   1      706.44      688.07     13.61 o
   4   5   1     1131.18     1039.23     22.83 o
   5   5   1      608.07      585.60     29.20 o
   6   5   1       24.90       28.10      8.23 o
   7   5   1       84.40      104.27     13.43 o
   8   5   1        0.01        3.66     17.84 o
   9   5   1       12.08      -18.38     18.36 o
  -7   6   1        7.71       14.51     15.65 o
  -6   6   1        0.70        2.61      9.99 o
  -5   6   1       27.77       23.08      8.24 o
  -4   6   1        6.90        9.40      6.11 o
  -3   6   1        9.33       18.25      5.52 o
  -2   6   1      350.98      349.99     10.69 o
  -1   6   1     1196.70     1170.73     18.70 o
   0   6   1        5.36        7.90      3.01 o
   1   6   1      230.52      275.31     35.94 o
   2   6   1       13.31       -0.41     14.16 o
   3   6   1       91.08       79.76      6.13 o
   4   6   1      297.67      334.97     11.36 o
   5   6   1      156.10      160.98     11.83 o
   6   6   1       90.56       91.82     11.30 o
   7   6   1       14.13       29.87     11.27 o
   8   6   1        3.39       -3.13     15.58 o
   9   6   1       35.23       17.02     20.92 o
  -7   7   1        0.72      -17.99     14.17 o
  -6   7   1        5.45       25.65     12.74 o
  -5   7   1        7.34       -6.56      8.04 o
  -4   7   1        5.84       -5.34      5.79 o
  -3   7   1        0.40        1.04      5.22 o
  -2   7   1      587.63      587.40     14.14 o
  -1   7   1     1688.76     1684.03     27.98 o
   0   7   1        9.52       -5.06      3.37 o
   1   7   1      754.22      885.98     39.92 o
   2   7   1      617.11      736.46     35.60 o
   3   7   1       82.35       91.81      7.77 o
   4   7   1      699.12      668.51     14.81 o
   5   7   1       14.71        6.33      6.32 o
   6   7   1       51.98       48.86      7.21 o
   7   7   1      238.06      235.39     18.70 o
   8   7   1        5.21       16.40     20.73 o
   9   7   1       61.61       59.19     20.62 o
  -7   8   1       24.65        2.81     25.10 o
  -6   8   1       12.40       32.48     13.35 o
  -5   8   1       55.27       76.61     14.76 o
  -4   8   1       58.43       46.31      8.96 o
  -3   8   1       41.57       42.43      7.16 o
  -2   8   1       84.24       78.08      8.65 o
  -1   8   1        4.48       -2.94      4.08 o
   0   8   1      123.22      103.96      6.27 o
   1   8   1      927.07      879.12     56.46 o
   2   8   1      977.24     1024.44     45.57 o
   3   8   1        0.60        5.50     10.17 o
   4   8   1      354.03      338.21     11.52 o
   5   8   1      139.00      161.26     12.40 o
   6   8   1       75.91       77.99      8.47 o
   7   8   1       81.31       80.47     10.98 o
   8   8   1      109.09       81.63     20.16 o
   9   8   1        0.81      -15.34     16.93 o
  -6   9   1       37.03       24.29     13.59 o
  -5   9   1        0.28        4.45     13.11 o
  -4   9   1        5.61       -1.65      9.54 o
  -3   9   1        6.04        8.13      7.12 o
  -2   9   1      800.41      768.68     18.78 o
  -1   9   1      119.20      117.17      8.80 o
   0   9   1        0.82        2.59      3.56 o
   1   9   1        5.07        4.55      9.57 o
   2   9   1      217.40      230.51     25.64 o
   3   9   1        4.27        6.78     10.80 o
   4   9   1      175.89      204.34     16.19 o
   5   9   1        6.89        5.47      6.10 o
   6   9   1       98.00       97.27     11.33 o
   7   9   1       10.43       13.84      8.86 o
   8   9   1       40.27       30.81     18.23 o
   9   9   1        3.50       32.13     19.68 o
  -6  10   1       28.53       37.22     16.09 o
  -5  10   1       11.34       16.68     19.25 o
  -4  10   1        7.49        0.88     11.93 o
  -3  10   1       63.57       72.67     11.87 o
  -2  10   1        8.33       10.00      6.62 o
  -1  10   1      190.12      188.99     10.54 o
   0  10   1      162.45      152.58      8.98 o
   1  10   1      107.27      101.82     22.05 o
   2  10   1      197.92      151.61     29.80 o
   3  10   1      909.09      819.08     59.38 o
   4  10   1      118.21      121.79     27.45 o
   5  10   1       63.85       75.90      8.38 o
   6  10   1      667.24      631.11     21.90 o
   7  10   1       73.11       79.86     13.47 o
   8  10   1        0.61       -0.64     14.55 o
   9  10   1       28.27       30.88     17.81 o
  -5  11   1       34.35       48.89     14.87 o
  -4  11   1       66.08       73.34     15.24 o
  -3  11   1       43.70       46.37     12.16 o
  -2  11   1        5.53       -2.52      7.49 o
  -1  11   1        0.97        3.22      5.82 o
   0  11   1       27.08       19.68      6.00 o
   1  11   1      109.69      113.32     30.08 o
   2  11   1      246.22      205.66     36.52 o
   3  11   1      176.12      151.30     32.13 o
   4  11   1       38.70       38.84     22.49 o
   5  11   1      689.30      652.48     31.80 o
   6  11   1      132.84      133.75     12.15 o
   7  11   1        0.08      -15.80     11.49 o
   8  11   1       53.67       29.78     21.17 o
  -4  12   1       19.84       18.51     14.34 o
  -3  12   1        3.18       -7.50     11.05 o
  -2  12   1      208.11      177.06     16.74 o
  -1  12   1       90.50       92.01     10.99 o
   0  12   1       79.03      112.58      9.62 o
   1  12   1      135.77      162.39     36.22 o
   2  12   1        5.95       40.88     23.65 o
   3  12   1      247.05      243.05     44.11 o
   4  12   1      442.91      381.92     51.72 o
   5  12   1       88.33       40.01     22.49 o
   6  12   1      252.18      275.41     15.17 o
   7  12   1        0.90       -5.05      8.14 o
   8  12   1        0.27        2.65     14.53 o
  -4  13   1       29.15       32.15     15.72 o
  -3  13   1       18.89        6.52     12.61 o
  -2  13   1        8.51       17.12     11.01 o
  -1  13   1      254.46      287.95     18.48 o
   0  13   1        8.87        1.66      7.25 o
   1  13   1      418.81      316.74     50.55 o
   2  13   1      120.76       65.42     30.08 o
   3  13   1      153.47      184.01     39.72 o
   4  13   1        2.91      -23.65     15.77 o
   5  13   1       37.86       48.18     26.28 o
   6  13   1       29.18       28.06     12.28 o
   7  13   1       37.28       61.97     12.72 o
   8  13   1        1.04        3.45     12.56 o
  -3  14   1      143.67      178.03     34.73 o
  -2  14   1       13.13       18.71     12.58 o
  -1  14   1       78.98       82.27     12.96 o
   0  14   1      238.19      249.16     14.80 o
   1  14   1      319.76      257.40     25.90 o
   2  14   1       44.57       37.96     25.99 o
   3  14   1      181.70      188.68     40.31 o
   4  14   1       34.13       29.49     22.78 o
   5  14   1       32.99       40.30     25.11 o
   6  14   1       50.72       81.69     14.50 o
   7  14   1        5.45       25.11     16.35 o
  -2  15   1        0.11       12.31     18.18 o
  -1  15   1        1.37        4.37      9.63 o
   0  15   1       13.70       10.95     10.24 o
   1  15   1      132.98      111.14     12.80 o
   2  15   1       64.24       19.86     23.36 o
   3  15   1       11.87       -3.21     21.61 o
   4  15   1        7.76       -8.76     18.98 o
   5  15   1        7.67       -0.58     21.61 o
   6  15   1       31.41       19.86     25.70 o
  -1  16   1       43.91       41.41     13.34 o
   0  16   1        2.91       19.72      8.53 o
   1  16   1       19.96       14.26      9.34 o
   2  16   1       11.56       30.37     27.45 o
   3  16   1       33.65       36.21     26.87 o
   4  16   1        1.28      -10.80     22.78 o
   5  16   1       17.34       21.32     24.24 o
   1  17   1       14.71        6.43     15.28 o
   2  17   1        0.16      -11.97     21.32 o
   3  17   1       13.15       43.51     29.78 o
  -3 -17   2       23.86       -1.46     24.53 o
  -2 -17   2       13.88       28.86      9.83 o
  -5 -16   2        4.27       13.43     24.24 o
  -4 -16   2        0.89       29.49     26.86 o
  -3 -16   2       99.33      138.43     43.22 o
  -2 -16   2        5.77       37.38     26.86 o
  -1 -16   2       62.58      108.15     19.98 o
   0 -16   2       96.92      106.52     19.94 o
  -6 -15   2       23.29       20.78     22.92 o
  -5 -15   2        0.28       29.78     24.82 o
  -4 -15   2       58.95       66.29     29.49 o
  -3 -15   2       89.94       81.48     31.54 o
  -2 -15   2       41.16       65.41     31.25 o
  -1 -15   2      132.71      134.56     14.71 o
   0 -15   2       79.74       87.05     10.44 o
   1 -15   2        8.43       -1.16     10.08 o
   2 -15   2        7.21        4.33     11.10 o
  -7 -14   2        0.59       26.88     11.65 o
  -6 -14   2        6.64       -7.66      9.79 o
  -5 -14   2        3.56       10.80     22.19 o
  -4 -14   2      122.77       94.62     30.67 o
  -3 -14   2       20.09       40.59     25.40 o
  -2 -14   2       12.40       -2.92     19.27 o
  -1 -14   2       85.98       65.84     10.75 o
   0 -14   2      161.21      149.86     13.08 o
   1 -14   2        5.60        0.32      8.69 o
   2 -14   2       10.27        4.80     12.23 o
   3 -14   2       42.17       51.52     18.00 o
  -7 -13   2        0.73        7.81      8.76 o
  -6 -13   2       16.59        6.18      8.90 o
  -3 -13   2      102.59      101.05     32.42 o
  -2 -13   2       39.37        9.98     17.96 o
  -1 -13   2      189.24      238.65     13.41 o
   0 -13   2        0.20       -5.74      6.33 o
   1 -13   2      313.99      309.82     17.42 o
   2 -13   2       98.37       91.78     16.36 o
   3 -13   2        6.75        8.71     12.06 o
   4 -13   2        0.03        7.05     12.94 o
  -8 -12   2       22.19       30.46     45.85 o
  -7 -12   2      291.60      270.28     33.89 o
  -6 -12   2       58.87       69.82     12.35 o
  -3 -12   2       22.29       14.02     28.03 o
  -2 -12   2       58.07       28.42     18.73 o
  -1 -12   2      576.91      555.85     14.42 o
   0 -12   2      203.81      195.69     14.41 o
   1 -12   2      288.61      284.11     16.18 o
   2 -12   2      168.08      191.49     16.43 o
   3 -12   2        0.21       -3.24     11.87 o
   4 -12   2        0.67        0.87     12.28 o
  -8 -11   2       25.77        1.33     18.10 o
  -7 -11   2        1.51       10.84     13.57 o
  -6 -11   2      574.23      543.85     25.45 o
  -5 -11   2      590.02      630.65     26.02 o
  -4 -11   2      221.73      209.15     47.61 o
  -3 -11   2      211.14      178.48     41.77 o
  -2 -11   2       62.27       58.99     29.79 o
  -1 -11   2      362.41      377.32     16.54 o
   0 -11   2      103.87      108.63      9.32 o
   1 -11   2        5.34       12.00      6.34 o
   2 -11   2       15.60       21.77     10.50 o
   3 -11   2        6.27        4.64     10.64 o
   4 -11   2      113.92      118.79     19.28 o
   5 -11   2        3.79        5.26     13.49 o
  -8 -10   2       24.03       24.67     16.84 o
  -7 -10   2       29.51       42.61     12.79 o
  -6 -10   2       61.88       68.91     10.14 o
  -5 -10   2      467.77      473.94     18.39 o
  -4 -10   2        2.79        2.72     21.90 o
  -3 -10   2        5.04      -11.97     18.98 o
  -2 -10   2       11.73        5.55     20.15 o
  -1 -10   2      153.17      155.48     12.43 o
   0 -10   2        6.37        6.56      4.46 o
   1 -10   2      186.29      212.33     11.50 o
   2 -10   2      350.35      336.51     18.42 o
   3 -10   2      192.75      180.77     16.09 o
   4 -10   2       27.68       28.71     20.12 o
   5 -10   2        3.07        1.75     14.08 o
   6 -10   2        2.19       -3.59     12.58 o
  -9  -9   2       56.58       47.21     22.07 o
  -8  -9   2       31.38       27.48     20.73 o
  -7  -9   2       62.42       46.18     13.06 o
  -6  -9   2        1.86        0.78      9.19 o
  -5  -9   2       43.51       47.37      8.09 o
  -4  -9   2        0.14        0.91      6.71 o
  -3  -9   2      603.72      569.53     45.92 o
  -2  -9   2      266.58      234.94     29.75 o
  -1  -9   2     1702.31     1666.85     35.93 o
   0  -9   2        0.45       -0.88      3.94 o
   1  -9   2      586.59      624.07     16.27 o
   2  -9   2      513.01      548.45     20.24 o
   3  -9   2        7.21        9.35      7.31 o
   4  -9   2      174.02      147.54     18.08 o
   5  -9   2        2.67       -0.23     11.78 o
   6  -9   2       13.71        1.39     14.25 o
  -9  -8   2        0.77      -14.10     17.08 o
  -8  -8   2       33.02       50.16     16.92 o
  -7  -8   2       29.77       54.74     12.92 o
  -6  -8   2      175.43      191.27     12.93 o
  -5  -8   2       36.06       55.39      7.13 o
  -4  -8   2        4.19       -4.58      5.22 o
  -3  -8   2       12.01       -4.40      6.65 o
  -2  -8   2      180.52      179.73     25.33 o
  -1  -8   2      335.88      311.28     21.05 o
   0  -8   2      109.27       95.19      6.72 o
   1  -8   2       87.72      127.01      8.79 o
   2  -8   2      197.91      224.23     13.01 o
   3  -8   2        3.53        4.79      5.37 o
   4  -8   2        1.12        4.48      7.48 o
   5  -8   2      124.88      116.30     16.77 o
   6  -8   2        4.01       -2.46     11.33 o
   7  -8   2       14.36       23.09     24.99 o
  -9  -7   2        2.14      -19.91     17.82 o
  -8  -7   2        5.34        7.55     20.15 o
  -7  -7   2        7.40        2.99     16.27 o
  -6  -7   2      127.66      138.98     11.24 o
  -5  -7   2        3.41        3.63      5.70 o
  -4  -7   2       47.29       70.66      8.33 o
  -3  -7   2     2283.29     2409.19     46.66 o
  -2  -7   2      826.10      974.59     91.02 o
  -1  -7   2       30.04       43.46      6.56 o
   0  -7   2     3323.32     3698.73     44.95 o
   1  -7   2       27.52       15.86      5.23 o
   2  -7   2        1.50       -5.37      4.01 o
   3  -7   2      309.44      283.02     12.48 o
   4  -7   2       51.54       38.88      7.59 o
   5  -7   2       54.14       54.44     12.16 o
   6  -7   2        3.77       19.78     11.83 o
   7  -7   2        0.00        7.21     21.22 o
  -9  -6   2       23.76       34.96     18.15 o
  -8  -6   2        9.70       58.70     20.73 o
  -7  -6   2       26.19       18.16     13.70 o
  -6  -6   2       22.02       18.18      6.30 o
  -5  -6   2      281.14      306.36     16.01 o
  -4  -6   2      625.50      644.51     14.76 o
  -3  -6   2       71.51       60.84      7.61 o
  -2  -6   2     3724.80     3764.55     64.71 o
  -1  -6   2     5483.78     5537.19     90.77 o
   0  -6   2      125.28      164.32      7.08 o
   1  -6   2        0.50       -1.94      4.67 o
   2  -6   2      584.32      580.21     12.30 o
   3  -6   2      216.21      252.78     11.39 o
   4  -6   2       30.04       35.24      6.95 o
   5  -6   2       70.73       91.63     10.61 o
   6  -6   2        0.40       -3.84      8.69 o
   7  -6   2        6.15        0.29     20.23 o
  -9  -5   2       12.67       -0.05     19.82 o
  -8  -5   2        0.54      -12.12     16.93 o
  -7  -5   2        8.49       -7.82      7.92 o
  -6  -5   2       57.07       53.58      9.42 o
  -5  -5   2       52.42       33.27      8.75 o
  -4  -5   2      152.97      138.12      9.15 o
  -3  -5   2        0.21       -6.13      4.09 o
  -2  -5   2       83.42      116.15      6.19 o
  -1  -5   2      361.48      353.60      8.81 o
   0  -5   2      540.40      549.65     10.36 o
   1  -5   2      514.20      662.66     15.23 o
   2  -5   2      623.54      651.36     12.63 o
   3  -5   2      195.45      206.47     10.01 o
   4  -5   2        5.33        5.21      5.67 o
   5  -5   2       27.21        9.04     10.38 o
   6  -5   2      111.92      101.33     14.06 o
   7  -5   2        0.19       -7.66     11.11 o
   8  -5   2        0.10      -29.90     25.42 o
  -9  -4   2       28.10        8.92     19.83 o
  -8  -4   2       40.47       38.16     20.41 o
  -7  -4   2        0.36      -11.30      7.53 o
  -6  -4   2       12.46        4.01     10.64 o
  -5  -4   2       99.91       99.36      9.73 o
  -4  -4   2      767.89      735.10     17.71 o
  -3  -4   2      262.10      252.12      9.43 o
  -2  -4   2     2186.45     1934.19     26.10 o
  -1  -4   2     1154.19     1212.76     19.49 o
   0  -4   2     1306.02     1344.53     17.59 o
   1  -4   2        9.57       29.53      3.91 o
   2  -4   2      561.51      623.46     15.74 o
   3  -4   2      816.91      790.58     24.33 o
   4  -4   2      330.77      351.92     17.40 o
   5  -4   2        4.42        6.65      7.14 o
   6  -4   2        3.67      -11.18      7.77 o
   7  -4   2        2.17       -6.48     11.32 o
   8  -4   2       28.89       40.53     27.34 o
  -9  -3   2       22.99       22.30     22.67 o
  -8  -3   2        0.10       -5.81     16.46 o
  -7  -3   2        2.67        2.78      8.40 o
  -6  -3   2       36.19       36.70      6.92 o
  -5  -3   2      170.94      146.34     10.94 o
  -4  -3   2      160.58      188.83     15.27 o
  -3  -3   2      113.35       97.72      6.86 o
  -2  -3   2      865.52      741.03     12.21 o
  -1  -3   2     1925.24     2145.72     30.30 o
   0  -3   2     3069.86     3186.64     36.86 o
   1  -3   2    14061.79    14654.17    130.47 o
   2  -3   2      190.99      206.33      8.63 o
   3  -3   2     1881.31     1898.51     28.40 o
   4  -3   2       24.78        9.33      5.44 o
   5  -3   2      185.02      199.88     12.23 o
   6  -3   2        7.23       -8.24      7.50 o
   7  -3   2       86.74       85.62     16.64 o
   8  -3   2       31.33       37.13     24.81 o
  -9  -2   2       41.81       70.65     31.39 o
  -8  -2   2        3.04      -11.21     14.34 o
  -7  -2   2       14.42       12.04      7.89 o
  -6  -2   2       53.30       54.93      7.74 o
  -5  -2   2       34.27       30.30      6.17 o
  -4  -2   2        7.78        8.73      5.39 o
  -3  -2   2      500.37      452.06     10.98 o
  -2  -2   2        3.11       10.04      3.07 o
  -1  -2   2     1095.42     1186.75     16.52 o
   0  -2   2    10533.13    11026.63    124.71 o
   1  -2   2    12674.38    13088.85    121.14 o
   2  -2   2      950.20      860.46     19.28 o
   3  -2   2       40.10       38.90      5.41 o
   4  -2   2      124.32      123.69     10.42 o
   5  -2   2       16.79       12.62      6.35 o
   6  -2   2       21.36       24.09      7.09 o
   7  -2   2       82.98       90.50     16.75 o
   8  -2   2       23.37       33.32     23.54 o
  -9  -1   2        1.01       21.02     31.24 o
  -8  -1   2        6.17       24.79     17.32 o
  -7  -1   2       19.26       20.53      8.50 o
  -6  -1   2       35.36       27.86      7.15 o
  -5  -1   2      123.01      128.82      8.85 o
  -4  -1   2      129.60      107.85      8.59 o
  -3  -1   2     1362.44     1367.21     21.58 o
  -2  -1   2    12283.84    12552.96    113.40 o
  -1  -1   2     6411.85     6038.97     76.70 o
   0  -1   2     3010.81     2915.27     32.44 o
   1  -1   2     4335.46     4444.13     45.00 o
   2  -1   2      218.69      169.79      7.70 o
   3  -1   2      801.39      806.93     15.55 o
   4  -1   2      314.35      256.55     11.18 o
   5  -1   2       50.94       38.54      6.81 o
   6  -1   2      355.30      334.14     17.94 o
   7  -1   2        1.91        3.53      9.95 o
   8  -1   2        1.82        8.45     21.56 o
   9  -1   2        3.65      -43.80     29.20 o
  -9   0   2       29.52       -2.92     30.95 o
  -8   0   2        0.19        9.31     16.66 o
  -7   0   2        0.80       -1.60      6.35 o
  -6   0   2       13.75       15.18      7.19 o
  -5   0   2       32.04       26.78      6.71 o
  -4   0   2     7196.86     7046.27     80.64 o
  -3   0   2     5596.40     5516.44     54.91 o
  -2   0   2     7234.27     7040.81     66.45 o
  -1   0   2     1148.31     1124.26     14.22 o
   0   0   2     6975.15     6900.75    111.43 o
   1   0   2     3757.97     3408.06     38.78 o
   2   0   2     4400.80     4213.39     53.62 o
   3   0   2      273.62      262.66      8.88 o
   4   0   2      324.25      297.62     13.10 o
   5   0   2      339.73      353.83     15.08 o
   6   0   2      147.68      161.29     13.09 o
   7   0   2        2.32       12.72      7.54 o
   8   0   2       10.97       -0.43     16.27 o
   9   0   2        0.62       63.66     39.42 o
  -9   1   2        0.82      -11.39     33.58 o
  -8   1   2        0.02       40.32     21.98 o
  -7   1   2        0.00       -3.89     10.40 o
  -6   1   2       39.40       32.03      8.96 o
  -5   1   2       28.38       20.74      7.02 o
  -4   1   2      523.53      535.75     17.61 o
  -3   1   2      111.30      115.63      6.46 o
  -1   1   2        8.32        8.42      2.15 o
   0   1   2      103.16       67.19      3.29 o
   1   1   2      166.75      166.59      9.40 o
   2   1   2      298.68      295.91     17.28 o
   3   1   2       84.34       88.47      6.37 o
   4   1   2      557.69      506.65     21.94 o
   5   1   2        6.57       -6.45      5.34 o
   6   1   2       44.14       41.01      8.03 o
   7   1   2        0.15       -9.26      8.16 o
   8   1   2        7.20       31.28     16.55 o
   9   1   2        3.71       11.39     32.12 o
  -8   2   2        0.11       -3.47     21.16 o
  -7   2   2       61.62       55.47     15.51 o
  -6   2   2       11.68       10.37      8.62 o
  -5   2   2     1308.17     1241.14     26.23 o
  -4   2   2     1165.00     1039.96     19.99 o
  -3   2   2      169.16      162.00      7.13 o
  -2   2   2     2238.48     2207.61     25.54 o
  -1   2   2      168.10      181.36      5.35 o
   0   2   2    11994.28    12975.23    119.75 o
   1   2   2      148.11      133.68      4.27 o
   2   2   2      606.01      577.77     24.55 o
   3   2   2       38.43       61.16      5.28 o
   4   2   2      236.65      274.40     11.89 o
   5   2   2       46.74       64.28      7.73 o
   6   2   2      129.79      167.16     11.45 o
   7   2   2        4.88        6.83      8.09 o
   8   2   2       23.18       24.22     22.92 o
   9   2   2        3.12       11.39     28.62 o
  -8   3   2        0.50        9.32     22.61 o
  -7   3   2        2.11      -13.95     13.57 o
  -6   3   2       29.02       32.09     11.15 o
  -5   3   2       17.72       23.28      6.67 o
  -4   3   2     1860.60     1843.85     27.93 o
  -3   3   2      321.53      270.32     10.68 o
  -2   3   2      314.75      260.41      8.44 o
  -1   3   2     6841.36     6972.21     60.39 o
   0   3   2     2778.61     2482.38     25.76 o
   1   3   2     8679.29     8732.71    102.58 o
   2   3   2      831.30      946.60     18.67 o
   3   3   2     1787.10     1662.20     25.17 o
   4   3   2        9.95       10.89      5.32 o
   5   3   2       70.75       84.12      8.82 o
   6   3   2       57.55       49.67      7.51 o
   7   3   2       14.95        0.30      8.29 o
   8   3   2        1.31      -14.92     16.54 o
   9   3   2        0.39      -18.79     19.29 o
  -8   4   2        8.36        4.88     22.89 o
  -7   4   2        0.01      -13.64     18.91 o
  -6   4   2       20.34       20.09     10.54 o
  -5   4   2       17.58       11.35      7.02 o
  -4   4   2       32.88       41.56      7.15 o
  -3   4   2       47.84       54.40      5.23 o
  -2   4   2      968.11      945.91     14.41 o
  -1   4   2      403.12      356.81      7.43 o
   0   4   2     7732.98     7982.89     73.80 o
   1   4   2      240.15      259.01     22.39 o
   2   4   2      562.78      599.23     12.50 o
   3   4   2       50.08       72.29      5.74 o
   4   4   2        8.41       -2.26      3.50 o
   5   4   2      181.94      191.52     11.49 o
   6   4   2      122.96      115.63      9.68 o
   7   4   2       21.79       19.51     10.16 o
   8   4   2       27.21       21.17     18.38 o
   9   4   2        2.66      -11.38     19.72 o
  -8   5   2        5.92      -44.76     35.33 o
  -7   5   2        4.14        2.97     20.70 o
  -6   5   2        2.40        6.25     11.08 o
  -5   5   2       27.71       12.51      7.80 o
  -4   5   2       19.26       20.01      5.95 o
  -3   5   2       55.72       51.75      5.44 o
  -2   5   2      370.78      352.00      9.41 o
  -1   5   2      202.03      168.38      5.53 o
   0   5   2      685.56      603.39      8.97 o
   1   5   2      585.62      524.97     13.34 o
   2   5   2      185.54      162.68      9.83 o
   3   5   2     1396.99     1407.78     20.93 o
   4   5   2        0.08       -4.24      4.32 o
   5   5   2       11.08        4.72      6.80 o
   6   5   2       11.73        1.12      8.19 o
   7   5   2       97.88       99.92     13.25 o
   8   5   2        4.96       -3.39     17.54 o
   9   5   2        6.12        0.09     21.90 o
  -7   6   2        0.12      -19.67     13.11 o
  -6   6   2        1.21       -4.56      8.99 o
  -5   6   2        2.67       -5.89      7.01 o
  -4   6   2       18.22       28.00      6.83 o
  -3   6   2      249.03      220.32     10.31 o
  -2   6   2       28.38       47.89      4.72 o
  -1   6   2     1829.01     1705.80     23.25 o
   0   6   2       78.92       88.09      4.74 o
   1   6   2     1336.48     1338.90     47.95 o
   2   6   2     1272.34     1159.83     44.10 o
   3   6   2     1026.56     1013.62     18.11 o
   4   6   2       12.72       17.42      5.08 o
   5   6   2       69.62       66.41      7.24 o
   6   6   2      294.27      294.89     19.29 o
   7   6   2       59.23       67.37     12.91 o
   8   6   2       16.02       16.58     18.76 o
   9   6   2        0.60       16.16     26.43 o
  -7   7   2       20.52       -2.82     19.09 o
  -6   7   2       12.50       20.44     11.06 o
  -5   7   2       59.22       72.26     12.86 o
  -4   7   2      202.60      236.48     20.04 o
  -3   7   2       23.93       31.25      6.29 o
  -2   7   2        4.87        9.04      4.85 o
  -1   7   2       80.38      102.09      6.87 o
   0   7   2     5017.11     5101.67     58.43 o
   1   7   2      443.69      599.46     27.73 o
   2   7   2     2127.91     2048.09     67.16 o
   3   7   2      168.68      188.68     16.15 o
   4   7   2       17.07       10.10      4.65 o
   5   7   2       99.53      145.56      9.14 o
   6   7   2      304.76      298.82     13.70 o
   7   7   2       22.53       27.69     11.55 o
   8   7   2        0.01       -9.22     27.01 o
   9   7   2       59.77       42.98     21.64 o
  -7   8   2       26.23       11.38     20.65 o
  -6   8   2        5.34       -5.87     10.49 o
  -5   8   2      134.11      139.48     18.04 o
  -4   8   2      158.60      188.21     13.11 o
  -3   8   2      132.22       93.81      8.33 o
  -2   8   2      497.67      526.25     16.33 o
  -1   8   2       14.79       17.39      4.82 o
   0   8   2      421.39      392.45     10.70 o
   1   8   2      106.35       91.15     14.36 o
   2   8   2     1739.38     1783.36     63.75 o
   3   8   2      297.93      324.91     45.29 o
   4   8   2       35.10       42.32      5.16 o
   5   8   2      115.51      131.71      8.65 o
   6   8   2        0.06       -2.97      9.14 o
   7   8   2        0.08       -6.22     13.22 o
   8   8   2      153.17      127.37     21.82 o
   9   8   2        8.72      -10.80     23.65 o
  -6   9   2        3.12       -3.56     15.13 o
  -5   9   2       66.16       55.85     14.67 o
  -4   9   2      166.16      165.36     18.89 o
  -3   9   2       10.41        2.29      6.67 o
  -2   9   2       50.53       55.12      7.65 o
  -1   9   2       29.87       48.98      6.39 o
   0   9   2      147.89      175.83     10.26 o
   1   9   2      149.06      143.86     18.12 o
   2   9   2     1090.19     1081.03     48.50 o
   3   9   2      913.51      998.10     46.44 o
   4   9   2      466.59      382.65     15.75 o
   5   9   2      330.21      352.47     13.67 o
   6   9   2       90.91      121.56     10.96 o
   7   9   2      381.23      415.57     26.09 o
   8   9   2      141.97      104.92     21.16 o
   9   9   2       34.35       32.27     20.54 o
  -6  10   2        0.72       23.62     24.82 o
  -5  10   2       61.58       81.71     15.91 o
  -4  10   2       20.42        3.46     11.30 o
  -3  10   2       13.00        0.16      9.01 o
  -2  10   2        0.66       11.75      6.09 o
  -1  10   2        5.45       -0.69      4.76 o
   0  10   2      233.70      223.36     10.10 o
   1  10   2       13.95       21.33     12.25 o
   2  10   2      463.55      380.25     46.18 o
   3  10   2      837.63      752.56     56.45 o
   4  10   2      387.64      476.31     48.51 o
   5  10   2      369.82      426.63     14.52 o
   6  10   2       11.90        0.69      8.09 o
   7  10   2      178.32      213.98     18.21 o
   8  10   2       85.34       41.58     17.74 o
   9  10   2        0.91      -12.66     18.54 o
  -5  11   2        1.68       22.03     17.15 o
  -4  11   2       12.33       -2.36     11.17 o
  -3  11   2       14.42        0.75     10.45 o
  -2  11   2      115.80      153.74     13.48 o
  -1  11   2      307.70      378.22     15.89 o
   0  11   2       63.19       50.65      7.20 o
   1  11   2      291.14      261.12     22.64 o
   2  11   2      188.09      244.20     40.02 o
   3  11   2       26.30       24.24     20.15 o
   4  11   2       42.86       15.77     20.73 o
   5  11   2      379.31      343.03     25.42 o
   6  11   2      215.63      210.60     14.50 o
   7  11   2       20.46       25.51     14.96 o
   8  11   2       18.51       21.41     15.56 o
  -4  12   2        0.27       -7.62     11.47 o
  -3  12   2        2.42       -1.72     11.26 o
  -2  12   2       60.05       41.70     10.98 o
  -1  12   2        9.77        4.15      7.89 o
   0  12   2       34.39       34.09      7.35 o
   1  12   2        0.92       12.56     18.98 o
   2  12   2      585.60      475.86     56.71 o
   3  12   2      102.10      139.60     35.34 o
   4  12   2        0.58      -11.10     21.32 o
   5  12   2       10.04        1.75     18.10 o
   6  12   2       44.39       36.49     10.50 o
   7  12   2       13.54        0.00     11.36 o
   8  12   2       38.78       30.43     18.83 o
  -4  13   2        0.01        4.53     18.89 o
  -3  13   2        8.09      -12.64     10.87 o
  -2  13   2       28.23       25.03     11.75 o
  -1  13   2       80.76       86.96     11.17 o
   0  13   2      358.84      360.60     16.10 o
   1  13   2     1786.02     1889.40    111.28 o
   2  13   2     2078.94     1989.65    113.68 o
   3  13   2        1.38       39.13     23.65 o
   4  13   2       80.68       56.95     25.99 o
   5  13   2        8.30        1.17     21.02 o
   6  13   2       11.03       15.52     13.14 o
   7  13   2        7.27       31.53      9.27 o
   8  13   2        1.22       25.89     13.67 o
  -3  14   2        6.70        8.75     13.15 o
  -2  14   2        0.77       -8.13     11.00 o
  -1  14   2       57.83       35.93     12.78 o
   0  14   2        0.28      -10.42      6.95 o
   1  14   2        6.94       15.29      8.04 o
   2  14   2      151.85      155.38     36.51 o
   3  14   2      179.13      160.64     37.97 o
   4  14   2        3.71       -2.92     18.69 o
   5  14   2       27.20       -0.29     21.90 o
   6  14   2       15.09       20.37     10.77 o
   7  14   2        6.11       27.45     16.06 o
  -2  15   2        1.22       -3.40     10.30 o
  -1  15   2        1.34       12.91     10.55 o
   0  15   2       37.84       26.49      7.95 o
   1  15   2       28.74       32.54      9.45 o
   2  15   2        4.83       19.86     23.07 o
   3  15   2       16.70       30.08     25.70 o
   4  15   2        9.63      -13.43     17.81 o
   5  15   2      125.74       94.04     33.88 o
   6  15   2       16.23       23.94     25.40 o
  -1  16   2        8.12       29.86     20.73 o
   0  16   2       10.62       16.80      7.97 o
   1  16   2        6.44        5.38      9.46 o
   2  16   2       22.58       19.86     24.53 o
   3  16   2       24.81       27.45     27.16 o
   4  16   2      123.82      157.71     40.01 o
   5  16   2       16.30       21.02     24.24 o
   1  17   2       22.61       19.13     11.03 o
   2  17   2       61.00       72.42     35.04 o
   3  17   2        2.16       35.62     30.08 o
  -5 -16   3        0.02       31.83     26.28 o
  -4 -16   3       24.33       46.72     31.54 o
  -3 -16   3       44.78       34.17     30.08 o
  -2 -16   3       17.84       21.65      9.53 o
  -1 -16   3       14.63       12.71     11.05 o
   0 -16   3        1.76       14.34      9.71 o
  -6 -15   3       36.16       37.99     20.44 o
  -5 -15   3       35.26       58.40     29.20 o
  -4 -15   3       27.89       12.85     23.07 o
  -3 -15   3       54.57       91.40     32.41 o
  -2 -15   3        2.40       11.21     13.39 o
  -1 -15   3        7.02       21.58      9.64 o
   0 -15   3        2.70       13.41     10.05 o
   1 -15   3       68.62       56.53     15.73 o
   2 -15   3        3.67        4.98     11.59 o
  -7 -14   3        8.06        6.54     17.67 o
  -6 -14   3       20.34        3.21     14.60 o
  -3 -14   3       70.86       58.16     23.37 o
  -2 -14   3       16.89       -4.95     16.00 o
  -1 -14   3       11.90       16.83      7.83 o
   0 -14   3       37.15       25.66      8.46 o
   1 -14   3        6.05       15.76      9.77 o
   2 -14   3        5.16        8.85     11.69 o
   3 -14   3        2.16       -3.38     17.03 o
  -7 -13   3        2.71       14.09      9.64 o
  -6 -13   3        9.05        2.78      8.10 o
  -5 -13   3      179.61      200.07     21.03 o
  -4 -13   3       46.39       47.02     33.00 o
  -3 -13   3        0.43       26.28     28.32 o
  -2 -13   3       18.46       -3.21     27.16 o
  -1 -13   3       11.12       -1.76      8.75 o
   0 -13   3        6.48        2.19      7.10 o
   1 -13   3       32.20       28.66     11.37 o
   2 -13   3      160.98      150.33     18.00 o
   3 -13   3        0.00       -0.04     16.60 o
   4 -13   3        8.01       26.54     13.51 o
  -8 -12   3       20.57       24.20     19.86 o
  -7 -12   3       40.71       37.87     12.39 o
  -6 -12   3        0.93        8.70      7.46 o
  -5 -12   3       35.84       13.43     11.97 o
  -4 -12   3        2.03      -15.77     20.73 o
  -3 -12   3      141.51       89.67     37.38 o
  -2 -12   3       65.32       26.57     29.79 o
  -1 -12   3        9.90       28.48      6.30 o
   0 -12   3       52.64       71.12      8.93 o
   1 -12   3       79.30       65.53     10.29 o
   2 -12   3        3.16        0.02      9.50 o
   3 -12   3      213.80      179.81     25.81 o
   4 -12   3        0.79       20.32     12.79 o
  -8 -11   3       16.37       13.28     21.90 o
  -7 -11   3       33.99       44.93     11.80 o
  -6 -11   3      268.82      314.56     17.60 o
  -5 -11   3      867.07      817.35     51.13 o
  -4 -11   3      491.61      545.04     69.85 o
  -3 -11   3       13.14       29.78     26.28 o
  -2 -11   3      163.87      161.82     40.89 o
  -1 -11   3        0.04        0.61      5.11 o
   0 -11   3        6.34       11.92      5.96 o
   1 -11   3      955.45      869.66     26.07 o
   2 -11   3       12.08       20.96      8.89 o
   3 -11   3       23.63       15.54     11.09 o
   4 -11   3       10.04       11.65     10.97 o
   5 -11   3        0.03       22.56     14.56 o
  -8 -10   3      109.87       82.14     25.85 o
  -7 -10   3       34.99       59.32     13.09 o
  -6 -10   3        9.10       15.03      9.82 o
  -5 -10   3        3.24        1.50      6.64 o
  -4 -10   3       41.14       54.33     13.77 o
  -3 -10   3      110.87      128.80     36.80 o
  -2 -10   3      272.73      317.87     50.84 o
  -1 -10   3      153.81      174.15     10.64 o
   0 -10   3        9.45       16.71      5.25 o
   1 -10   3       38.15       39.10      7.07 o
   2 -10   3       26.42       38.83      8.42 o
   3 -10   3       51.11       48.16     19.73 o
   4 -10   3        4.19       -0.09     10.86 o
   5 -10   3       10.32        8.79     12.07 o
   6 -10   3        0.07       20.66     18.91 o
  -9  -9   3       20.71       24.70     39.28 o
  -8  -9   3        2.65        0.38     15.69 o
  -7  -9   3        0.20       -2.77     10.40 o
  -6  -9   3      103.43      122.16     12.45 o
  -5  -9   3       43.41       48.21     10.07 o
  -4  -9   3      255.66      265.41     14.29 o
  -3  -9   3      262.43      236.00     12.63 o
  -2  -9   3        5.32       -1.50      5.16 o
  -1  -9   3      466.20      465.88     20.67 o
   0  -9   3       55.46       70.56      7.36 o
   1  -9   3       52.80       74.60      8.28 o
   2  -9   3       30.66       28.65      6.85 o
   3  -9   3      196.14      170.72     13.79 o
   4  -9   3      190.15      198.17     18.87 o
   5  -9   3       23.46        2.11     10.51 o
   6  -9   3        0.94        0.04     18.84 o
  -9  -8   3        0.01       54.33     27.45 o
  -8  -8   3       69.81       64.31     18.89 o
  -7  -8   3       43.95       47.28     16.04 o
  -6  -8   3       20.68       16.28      8.66 o
  -5  -8   3       43.30       63.58      7.31 o
  -4  -8   3      619.65      670.94     16.28 o
  -3  -8   3      154.95      160.43     11.74 o
  -2  -8   3        1.25       18.38      6.23 o
  -1  -8   3       58.12       87.12      7.49 o
   0  -8   3     1290.19     1204.41     21.06 o
   1  -8   3     1084.85     1082.42     21.73 o
   2  -8   3       60.82       63.25     10.18 o
   3  -8   3      358.11      399.73     16.33 o
   4  -8   3       14.08        6.51      7.48 o
   5  -8   3       32.57       16.39     11.01 o
   6  -8   3        0.16       22.34     12.95 o
  -9  -7   3        0.29        3.21     18.79 o
  -8  -7   3        0.43       -6.42     20.59 o
  -7  -7   3       74.59       57.50     17.82 o
  -6  -7   3      177.53      188.99     13.52 o
  -5  -7   3        0.02       -8.22      5.48 o
  -4  -7   3      207.37      213.16     12.02 o
  -3  -7   3      146.12      206.50      8.74 o
  -2  -7   3     2540.29     2808.39     52.21 o
  -1  -7   3       36.84       56.45      6.56 o
   0  -7   3      339.96      312.82     10.97 o
   1  -7   3       98.77      128.53      8.72 o
   2  -7   3       89.48       83.71      7.45 o
   3  -7   3      241.04      259.84     12.98 o
   4  -7   3       66.31       62.74      8.67 o
   5  -7   3        0.54      -11.01      7.34 o
   6  -7   3        5.33       17.73     11.81 o
   7  -7   3        8.89       15.47     14.06 o
  -9  -6   3        0.79        1.97     31.83 o
  -8  -6   3        0.34       -3.08     16.80 o
  -7  -6   3      124.92      104.18     16.67 o
  -6  -6   3      189.26      171.14     14.07 o
  -5  -6   3        1.57       -8.31      5.69 o
  -4  -6   3      123.09      144.29     11.32 o
  -3  -6   3      797.16      842.71     17.34 o
  -2  -6   3     7009.56     7630.84    107.20 o
  -1  -6   3     1731.73     1876.46     28.54 o
   0  -6   3      661.15      641.82     13.72 o
   1  -6   3      317.57      339.56     13.20 o
   2  -6   3      202.60      197.69      9.39 o
   3  -6   3      176.70      163.56     10.35 o
   4  -6   3      116.73      117.53      9.82 o
   5  -6   3        8.99        0.19      7.16 o
   6  -6   3       87.98       67.60     12.30 o
   7  -6   3        5.86       17.25     31.10 o
  -9  -5   3        6.28       16.32     21.17 o
  -8  -5   3        4.82       -1.34     17.45 o
  -7  -5   3        4.96        6.07     10.30 o
  -6  -5   3      286.84      288.23     17.06 o
  -5  -5   3      588.62      550.59     17.30 o
  -4  -5   3     6003.11     6142.96     76.08 o
  -3  -5   3       11.46        9.50      4.81 o
  -2  -5   3     1015.08     1007.67     16.57 o
  -1  -5   3     3061.70     3287.91     42.81 o
   0  -5   3     4907.39     5190.66     65.63 o
   1  -5   3      811.77      871.83     15.86 o
   2  -5   3      186.53      225.50      9.70 o
   3  -5   3     2449.15     2267.99     32.05 o
   4  -5   3      241.49      228.91     11.55 o
   5  -5   3        6.81       10.24      7.00 o
   6  -5   3        4.44       12.99      9.90 o
   7  -5   3       62.08       58.70     15.27 o
   8  -5   3       10.31        4.37     25.26 o
  -9  -4   3       11.87       16.38     20.81 o
  -8  -4   3        0.98      -22.20     14.80 o
  -7  -4   3        2.18        5.33      8.59 o
  -6  -4   3      252.11      234.95     16.12 o
  -5  -4   3       95.90       92.68      9.90 o
  -4  -4   3       50.46       64.05      7.68 o
  -3  -4   3      261.98      296.56     11.91 o
  -2  -4   3     1185.38      924.56     15.74 o
  -1  -4   3        5.38       39.59      3.80 o
   0  -4   3      277.29      259.28      9.33 o
   1  -4   3     3074.10     2961.03     33.83 o
   2  -4   3      175.62      265.63     19.27 o
   3  -4   3      860.58      858.82     16.17 o
   4  -4   3      354.61      415.81     14.46 o
   5  -4   3      762.70      771.20     19.55 o
   6  -4   3       44.66       34.91      9.36 o
   7  -4   3       17.54       12.89     12.63 o
   8  -4   3        3.06        2.99     20.70 o
  -9  -3   3        0.13       -8.15     22.19 o
  -8  -3   3       24.46       -4.95     17.42 o
  -7  -3   3       70.21       90.32     11.82 o
  -6  -3   3       35.85       29.77      7.95 o
  -5  -3   3        0.15        8.66      6.48 o
  -4  -3   3       32.06       41.60      6.58 o
  -3  -3   3        2.33       -3.03      3.89 o
  -2  -3   3      142.06      165.62      7.87 o
  -1  -3   3      706.87      814.16     12.64 o
   0  -3   3     1705.80     1605.44     20.25 o
   1  -3   3       28.81       25.91      3.95 o
   2  -3   3        1.27        2.55      3.75 o
   3  -3   3      399.87      405.59     12.86 o
   4  -3   3       12.34        6.58      5.34 o
   5  -3   3       14.34       30.71      6.91 o
   6  -3   3       23.28       19.28      8.46 o
   7  -3   3        0.85       -4.62     11.48 o
   8  -3   3        1.58       -0.32     23.40 o
  -9  -2   3        0.07      -14.60     27.16 o
  -8  -2   3        5.10      -24.28     16.18 o
  -7  -2   3        6.56        6.02      7.88 o
  -6  -2   3        4.81       13.65      8.53 o
  -5  -2   3       27.82       22.78      6.13 o
  -4  -2   3     1310.33     1221.24     22.03 o
  -3  -2   3       32.52       29.11      4.70 o
  -2  -2   3     8376.26     7637.47     85.67 o
  -1  -2   3      156.43      180.80      8.52 o
   0  -2   3      381.61      305.61      7.07 o
   1  -2   3       66.03       27.30      3.79 o
   2  -2   3     1393.81     1229.80     18.16 o
   3  -2   3     1430.92     1285.52     23.54 o
   4  -2   3      211.55      225.38     12.51 o
   5  -2   3      705.76      662.19     24.32 o
   6  -2   3       86.15       93.79     12.16 o
   7  -2   3        5.81      -17.74     18.98 o
   8  -2   3       25.05       42.60     24.90 o
  -9  -1   3       16.64       -2.04     29.20 o
  -8  -1   3        3.77       22.86     17.19 o
  -7  -1   3        9.44        6.18      8.46 o
  -6  -1   3       13.09        2.73      6.38 o
  -5  -1   3      711.79      680.57     19.72 o
  -4  -1   3     2220.66     2116.73     34.39 o
  -3  -1   3      834.58      715.95     20.19 o
  -2  -1   3    16548.47    16724.19    176.64 o
  -1  -1   3        1.82        2.87      2.86 o
   0  -1   3     1181.68     1179.25     15.95 o
   1  -1   3      171.23      159.64      6.13 o
   2  -1   3      130.95      129.39      7.32 o
   3  -1   3       46.10       38.13      4.58 o
   4  -1   3      147.76      177.64     10.02 o
   5  -1   3      140.99      144.22      9.90 o
   6  -1   3        9.47        0.23      6.02 o
   7  -1   3       88.25       98.59     14.33 o
   8  -1   3        6.22      -18.82     19.04 o
   9  -1   3        2.05      -42.92     30.66 o
  -9   0   3        0.70       15.18     32.12 o
  -8   0   3        1.39       14.40     16.96 o
  -7   0   3       34.00       20.30      7.55 o
  -6   0   3       10.13       13.03      7.32 o
  -5   0   3      118.09      137.24      9.51 o
  -4   0   3      542.15      514.83     14.76 o
  -3   0   3      528.49      532.10     11.37 o
  -2   0   3       26.18       30.21      4.79 o
  -1   0   3      990.11      985.36     14.60 o
   0   0   3     7379.62     7476.38     86.55 o
   1   0   3        0.23        1.62      2.30 o
   2   0   3    11305.67    11392.39    123.56 o
   3   0   3      711.74      639.78     13.53 o
   4   0   3        0.06       -2.72      3.88 o
   5   0   3      116.52      114.53      7.46 o
   6   0   3        0.67        1.32      6.67 o
   7   0   3        0.00        0.24      8.11 o
   8   0   3       52.99       36.74     18.13 o
   9   0   3        9.89       25.40     33.58 o
  -9   1   3        3.87      -28.91     33.58 o
  -8   1   3       12.80       -4.86     22.63 o
  -7   1   3        0.09        1.06      8.94 o
  -6   1   3      133.38      114.89     12.09 o
  -5   1   3       28.93       27.42      7.56 o
  -4   1   3      470.02      472.61     14.89 o
  -3   1   3       65.10       65.15      5.86 o
  -2   1   3    30222.49    31616.88    277.70 o
  -1   1   3     1123.72     1063.77     13.97 o
   0   1   3     4123.79     4079.89     54.13 o
   1   1   3     3789.82     3494.02     43.52 o
   2   1   3      611.93      704.91     25.92 o
   3   1   3      382.32      381.11     11.92 o
   4   1   3      113.04       97.97      9.66 o
   5   1   3      743.94      760.20     19.15 o
   6   1   3      147.11      150.39     11.64 o
   7   1   3        1.15        3.00      9.43 o
   8   1   3        0.45      -10.76     14.93 o
   9   1   3        2.86       16.35     30.37 o
  -8   2   3        2.61       25.68     23.74 o
  -7   2   3        2.70       -6.09     10.27 o
  -6   2   3      115.25      121.30     12.14 o
  -5   2   3        9.53        8.24      7.16 o
  -4   2   3      641.26      646.08     19.14 o
  -3   2   3      430.47      435.35     10.99 o
  -2   2   3      313.26      292.83      8.41 o
  -1   2   3     2606.57     2409.68     27.00 o
   0   2   3     1077.12      897.26     10.71 o
   1   2   3     2871.92     2877.53     33.59 o
   2   2   3     1500.82     1263.91     15.94 o
   3   2   3      518.74      488.78     11.35 o
   4   2   3       90.06      109.53      8.43 o
   5   2   3      782.99      773.66     28.52 o
   6   2   3       71.28       85.53      9.28 o
   7   2   3      251.33      287.59     20.88 o
   8   2   3       44.67       22.62     16.56 o
   9   2   3        0.13       17.23     28.91 o
  -8   3   3        1.52       22.06     25.05 o
  -7   3   3        1.24        7.57     22.19 o
  -6   3   3      464.97      511.18     24.75 o
  -5   3   3       11.18        3.87      6.57 o
  -4   3   3      189.52      205.45     11.17 o
  -3   3   3      234.28      243.07      9.55 o
  -2   3   3      393.67      380.01      9.33 o
  -1   3   3       92.22       88.31      4.42 o
   0   3   3      809.33      617.07      9.59 o
   1   3   3       11.57       20.39      7.96 o
   2   3   3       16.58        8.60      3.43 o
   3   3   3       21.02       26.64      4.88 o
   4   3   3      464.89      458.09     13.45 o
   5   3   3      748.54      717.59     20.55 o
   6   3   3        3.91        5.16      6.16 o
   7   3   3       24.30       16.62      8.85 o
   8   3   3        4.15        2.95     21.32 o
   9   3   3        7.27      -27.75     18.50 o
  -8   4   3       16.94       27.78     24.73 o
  -7   4   3        0.35       13.72     20.84 o
  -6   4   3       12.71       23.94     11.78 o
  -5   4   3        2.08       -9.22      6.21 o
  -4   4   3      299.35      360.30     14.34 o
  -3   4   3       21.45       21.08      4.46 o
  -2   4   3       64.23       91.27      5.51 o
  -1   4   3      312.83      367.81     12.44 o
   0   4   3     2696.11     2407.51     26.46 o
   1   4   3        4.97       11.60      3.32 o
   2   4   3     1160.24     1241.81     17.75 o
   3   4   3      612.37      561.10     12.76 o
   4   4   3     1094.50     1027.28     21.40 o
   5   4   3     2919.82     3060.60     50.43 o
   6   4   3       27.76       28.11      7.30 o
   7   4   3       74.49       98.04     11.31 o
   8   4   3        6.75        6.15     17.37 o
   9   4   3        6.57       18.16     20.21 o
  -8   5   3        0.61      -67.89     45.26 o
  -7   5   3        7.92       34.74     37.23 o
  -6   5   3       19.41       26.31     11.79 o
  -5   5   3      133.78      128.24     12.31 o
  -4   5   3       10.83        7.67      5.91 o
  -3   5   3      364.40      324.51     10.60 o
  -2   5   3      136.97      149.84      6.85 o
  -1   5   3      126.83      121.32      5.16 o
   0   5   3      587.32      593.75     10.09 o
   1   5   3     5198.38     5419.08     64.12 o
   2   5   3      470.97      420.67     10.70 o
   3   5   3      399.42      364.57     10.23 o
   4   5   3      504.77      460.16     12.81 o
   5   5   3      236.29      220.04     13.86 o
   6   5   3       43.16       42.01      7.43 o
   7   5   3        6.17        1.95      9.72 o
   8   5   3        8.37        2.77     18.20 o
   9   5   3       10.12       -4.84     19.92 o
  -7   6   3        4.79       12.59     25.54 o
  -6   6   3        3.61       -4.76      9.88 o
  -5   6   3       24.48        7.15      7.87 o
  -4   6   3        4.74       10.24      6.33 o
  -3   6   3      124.77      129.71      8.19 o
  -2   6   3      318.43      282.96      9.03 o
  -1   6   3     1419.52     1394.06     20.42 o
   0   6   3      991.09      892.87     14.12 o
   1   6   3      415.67      391.13      8.83 o
   2   6   3     2184.82     2263.65     41.12 o
   3   6   3     1033.37     1090.37     19.14 o
   4   6   3      412.04      373.55     11.39 o
   5   6   3      250.00      268.01     13.62 o
   6   6   3       40.40       28.56     10.42 o
   7   6   3       29.53       26.26     14.79 o
   8   6   3        3.91        0.79     17.63 o
   9   6   3        9.96      -10.14     18.83 o
  -7   7   3        0.32       -9.99     15.30 o
  -6   7   3        8.20       34.45     13.21 o
  -5   7   3       10.87        5.75      9.55 o
  -4   7   3        1.46       11.61      6.40 o
  -3   7   3      131.48      137.24      9.11 o
  -2   7   3       39.89       36.28      5.06 o
  -1   7   3      163.20      194.39      8.98 o
   0   7   3     2501.62     2483.91     29.92 o
   1   7   3       95.00      127.36      9.02 o
   2   7   3       65.67       71.76      6.86 o
   3   7   3      555.57      522.53     13.79 o
   4   7   3      434.58      504.77     12.65 o
   5   7   3        8.25       18.60      5.51 o
   6   7   3       64.60       95.79     11.79 o
   7   7   3      343.35      409.22     32.85 o
   8   7   3        0.83       21.83     17.54 o
   9   7   3        0.24      -12.75     19.10 o
  -7   8   3        0.65      -17.70     16.40 o
  -6   8   3        3.98        7.93     12.50 o
  -5   8   3        2.33       10.59     11.63 o
  -4   8   3       45.19       72.32      9.84 o
  -3   8   3      732.11      723.28     17.90 o
  -2   8   3      276.42      295.73     14.14 o
  -1   8   3       48.07       51.64      5.95 o
   0   8   3      196.52      224.00      8.26 o
   1   8   3      106.22       96.43      7.95 o
   2   8   3      671.13      583.74     72.24 o
   3   8   3      447.81      458.69     15.21 o
   4   8   3      531.55      532.45     12.38 o
   5   8   3      738.78      700.63     16.49 o
   6   8   3       16.12       24.98      7.00 o
   7   8   3      247.51      276.97     27.66 o
   8   8   3        8.29       -4.63     15.63 o
   9   8   3        1.51       -6.69     17.29 o
  -6   9   3       14.80        9.65     15.00 o
  -5   9   3        1.21       -0.14     10.87 o
  -4   9   3        2.18       -9.27      9.84 o
  -3   9   3        0.24        1.21      6.35 o
  -2   9   3      110.10      125.83      9.54 o
  -1   9   3      122.61      126.45      8.73 o
   0   9   3        0.40       -5.77      3.85 o
   1   9   3       84.42       68.69      7.65 o
   2   9   3      165.34      178.05     32.42 o
   3   9   3      653.60      633.43     37.14 o
   4   9   3      379.20      384.05     14.27 o
   5   9   3      203.66      218.18     15.80 o
   6   9   3       45.44       40.35      8.93 o
   7   9   3        0.67       -8.95     12.89 o
   8   9   3        0.98        4.44     16.60 o
   9   9   3       31.41       46.83     19.49 o
  -6  10   3       11.29       17.58     13.92 o
  -5  10   3        4.02       19.40     13.21 o
  -4  10   3       32.43       11.32     12.69 o
  -3  10   3       88.65       89.22     12.02 o
  -2  10   3       15.05       21.98      7.39 o
  -1  10   3        1.10       10.55      5.42 o
   0  10   3        5.17        1.76      4.08 o
   1  10   3      130.81      140.47     14.80 o
   2  10   3       41.21       20.44     18.40 o
   3  10   3       62.65       53.15     22.19 o
   4  10   3      204.37      178.48     31.55 o
   5  10   3      226.85      201.39     12.37 o
   6  10   3        0.31        6.93      7.58 o
   7  10   3       13.44       -2.02     13.59 o
   8  10   3       22.28       69.50     27.74 o
   9  10   3        0.14       28.69     18.48 o
  -5  11   3        6.17       18.01     13.82 o
  -4  11   3        1.79       -0.11     11.23 o
  -3  11   3      118.78       96.87     14.44 o
  -2  11   3       19.61       32.05      8.38 o
  -1  11   3      117.29      129.90     10.10 o
   0  11   3      256.04      253.72     12.68 o
   1  11   3      793.53      725.48     22.84 o
   2  11   3      239.76      188.72     35.06 o
   3  11   3      113.30      115.36     29.21 o
   4  11   3     2041.81     1935.54     98.75 o
   5  11   3      233.47      255.16     12.25 o
   6  11   3      155.01      142.09     11.54 o
   7  11   3      111.52       94.87     17.33 o
   8  11   3       17.03        8.76     20.73 o
  -4  12   3        9.16        1.33     11.91 o
  -3  12   3        6.94        9.70     12.63 o
  -2  12   3       12.66       -1.07      8.87 o
  -1  12   3      203.51      209.62     16.46 o
   0  12   3        2.74       -5.64      6.12 o
   1  12   3        0.17       -1.69     18.54 o
   2  12   3       29.78       35.63     24.24 o
   3  12   3     1189.13     1131.16     77.54 o
   4  12   3      118.68       96.09     30.67 o
   5  12   3       59.50       55.39     13.68 o
   6  12   3       54.24       41.41      8.17 o
   7  12   3      100.68      107.83     17.22 o
   8  12   3        0.37       32.41     18.69 o
  -4  13   3       17.65       -4.29     13.64 o
  -3  13   3       46.54       56.36     16.23 o
  -2  13   3        0.42       -4.01     10.00 o
  -1  13   3        0.88        7.25      8.08 o
   0  13   3       11.54       17.52      7.89 o
   1  13   3      259.30      272.94     15.38 o
   2  13   3     1029.02     1004.69     77.80 o
   3  13   3        3.75       -8.76     19.27 o
   4  13   3      124.18      155.96     36.21 o
   5  13   3        1.41       -4.96     17.81 o
   6  13   3        0.13        3.51      9.13 o
   7  13   3        3.10        8.76      8.46 o
  -3  14   3       55.91       43.69     14.71 o
  -2  14   3        5.37       15.64     12.12 o
  -1  14   3      106.81       74.94     12.86 o
   0  14   3      285.54      309.34     16.37 o
   1  14   3       42.68       60.64     12.76 o
   2  14   3       51.99        6.42     19.86 o
   3  14   3       30.51       92.57     31.25 o
   4  14   3       60.72       45.26     25.41 o
   5  14   3       78.73       66.29     27.16 o
   6  14   3       35.47       37.89     10.26 o
   7  14   3       18.66       65.99     18.98 o
  -2  15   3       52.19       58.61     19.01 o
  -1  15   3       37.85       10.32     12.96 o
   0  15   3       14.20       15.29      8.17 o
   1  15   3       19.64       12.57      8.57 o
   2  15   3        0.16        4.38     20.44 o
   3  15   3       29.76       37.67     26.57 o
   4  15   3       59.03       61.91     28.03 o
   5  15   3       45.99       24.24     27.16 o
   6  15   3        0.00       17.23     23.65 o
  -1  16   3        0.65       14.25     11.23 o
   0  16   3        6.82        0.36      7.40 o
   1  16   3        0.14        2.61     13.22 o
   3  16   3        4.80        2.34     22.48 o
   4  16   3        0.18        5.55     23.94 o
   5  16   3        1.06       10.51     25.11 o
   2  17   3       54.36       35.04     28.33 o
   3  17   3       16.51       25.70     28.91 o
  -5 -16   4        4.70       37.08     29.20 o
  -4 -16   4       56.41       94.32     35.33 o
  -3 -16   4        2.26       11.23     10.20 o
  -2 -16   4        4.09       11.79      9.24 o
  -1 -16   4       18.52       54.34     12.62 o
   0 -16   4       84.66      125.52     16.14 o
  -6 -15   4        1.75        0.88     15.48 o
  -3 -15   4       39.10       58.92     23.08 o
  -2 -15   4       78.18       79.95     15.34 o
  -1 -15   4       87.24       88.45      9.79 o
   0 -15   4        4.70        9.91      8.55 o
   1 -15   4       29.63       25.12     11.19 o
  -7 -14   4       10.75       -1.75     17.23 o
  -6 -14   4        3.64      -16.94     13.14 o
  -5 -14   4        0.00       -7.01     11.97 o
  -4 -14   4      105.36       87.32     42.35 o
  -3 -14   4      128.86       97.25     42.64 o
  -2 -14   4       46.70       25.04      9.54 o
  -1 -14   4      226.94      263.31     13.80 o
   0 -14   4       44.26       34.70      8.85 o
   1 -14   4        2.86        3.09      9.70 o
   2 -14   4       61.20       49.67     12.82 o
   3 -14   4       22.58        9.95     19.39 o
  -7 -13   4        0.48        0.76     11.06 o
  -6 -13   4       66.09       74.48     14.14 o
  -5 -13   4      168.15      129.31     17.70 o
  -4 -13   4        6.35       25.70     29.20 o
  -3 -13   4       47.65       34.17     33.87 o
  -2 -13   4      375.64      349.56     36.32 o
  -1 -13   4        4.53        5.83      6.75 o
   0 -13   4       24.84       23.95      8.09 o
   1 -13   4       24.87       28.87     10.53 o
   2 -13   4       26.58       18.30     10.59 o
   3 -13   4        8.96       12.43     11.90 o
  -8 -12   4       16.87       12.27     14.04 o
  -7 -12   4       28.04       39.29     12.13 o
  -6 -12   4       33.10       30.77     10.42 o
  -5 -12   4       97.52      117.35     12.39 o
  -4 -12   4       23.29        2.34     24.53 o
  -3 -12   4      189.34      195.12     46.44 o
  -2 -12   4       95.68       89.26     15.96 o
  -1 -12   4     1108.55     1005.10     23.69 o
   0 -12   4      131.79      132.95     11.51 o
   1 -12   4       92.25      106.95     11.26 o
   2 -12   4       15.73       16.61      9.75 o
   3 -12   4      138.56      109.45     19.53 o
   4 -12   4       46.05       63.15     14.43 o
  -8 -11   4        1.51        6.72     21.61 o
  -7 -11   4       16.53       20.65     10.78 o
  -6 -11   4      100.54      107.19     11.91 o
  -5 -11   4       92.82       96.55     15.21 o
  -4 -11   4        6.80       -0.29      5.93 o
  -3 -11   4      314.90      317.29     54.93 o
  -2 -11   4        4.98        1.64      6.62 o
  -1 -11   4      935.09      850.37     21.49 o
   0 -11   4       70.82       76.14      9.41 o
   1 -11   4      557.53      598.91     23.03 o
   2 -11   4       25.69       22.08      9.38 o
   3 -11   4      161.38      161.12     16.65 o
   4 -11   4       63.87       74.69     13.69 o
   5 -11   4        3.31       11.32     14.02 o
  -8 -10   4      109.34       82.22     18.88 o
  -7 -10   4       96.26      129.06     16.44 o
  -6 -10   4       23.41        8.64      8.74 o
  -5 -10   4       62.21       54.78      9.67 o
  -4 -10   4      100.50      127.94     10.16 o
  -3 -10   4      240.12      279.34     16.19 o
  -2 -10   4      808.51      781.86     24.46 o
  -1 -10   4       84.21       87.34      7.64 o
   0 -10   4      255.47      294.89     20.79 o
   1 -10   4       31.48       30.74      8.04 o
   2 -10   4     1080.06     1010.29     24.67 o
   3 -10   4       32.14       23.49     11.01 o
   4 -10   4       26.92       20.71     11.17 o
   5 -10   4       40.24       56.22     17.96 o
  -9  -9   4       20.22       46.49     17.81 o
  -8  -9   4        4.22       -4.27     14.47 o
  -7  -9   4       59.10       59.33     14.81 o
  -6  -9   4       61.79       66.45     11.26 o
  -5  -9   4        0.45       -7.87      6.49 o
  -4  -9   4       37.67       40.08      7.66 o
  -3  -9   4       17.59       18.40     11.84 o
  -2  -9   4       63.97       87.06     10.11 o
  -1  -9   4      293.13      274.77     10.07 o
   0  -9   4      623.88      587.02     15.84 o
   1  -9   4     1118.66     1106.42     27.03 o
   2  -9   4       73.67       74.48     10.47 o
   3  -9   4        7.94        0.06      7.89 o
   4  -9   4       70.24       75.98     13.59 o
   5  -9   4       18.75       32.21     11.56 o
   6  -9   4       23.36       12.62     17.28 o
  -9  -8   4        2.54        0.58     19.00 o
  -8  -8   4        6.23        8.73     22.48 o
  -7  -8   4       45.36       43.80     13.37 o
  -6  -8   4       47.46       32.50     10.20 o
  -5  -8   4        4.02       10.20      6.06 o
  -4  -8   4       20.68       19.65      6.45 o
  -3  -8   4      339.14      309.90     22.63 o
  -2  -8   4       46.97       61.58      6.70 o
  -1  -8   4      627.35      598.87     13.55 o
   0  -8   4      527.67      601.48     14.92 o
   1  -8   4      554.06      556.57     18.89 o
   2  -8   4      803.11      717.31     22.84 o
   3  -8   4       25.04       32.53      7.30 o
   4  -8   4       36.75       21.50      8.63 o
   5  -8   4        0.18       -5.14      9.21 o
   6  -8   4       60.22       66.22     16.45 o
  -9  -7   4        3.73       12.84     19.46 o
  -8  -7   4       58.73       35.33     19.20 o
  -7  -7   4       22.78       35.67     17.75 o
  -6  -7   4        9.83       15.08      8.09 o
  -5  -7   4        0.24        5.61      5.52 o
  -4  -7   4       24.39        8.53      5.76 o
  -3  -7   4      106.75      152.51      8.55 o
  -2  -7   4      922.98      766.36     14.56 o
  -1  -7   4      133.91      280.52     10.21 o
   0  -7   4        0.43        1.48      4.34 o
   1  -7   4        9.87       12.56      5.08 o
   2  -7   4       64.53       77.23      7.38 o
   3  -7   4      332.90      365.11     14.62 o
   4  -7   4      131.91      129.37     10.23 o
   5  -7   4       72.63       75.85     11.31 o
   6  -7   4        1.38       11.96     12.85 o
   7  -7   4        9.39       20.36     45.26 o
  -9  -6   4        0.32       -4.02     20.95 o
  -8  -6   4       28.78        9.06     17.13 o
  -7  -6   4       19.37        7.93     12.47 o
  -6  -6   4       80.36       87.76     12.05 o
  -5  -6   4      851.10      819.26     22.26 o
  -4  -6   4      196.57      232.82     13.00 o
  -3  -6   4        4.94       13.88      4.83 o
  -2  -6   4     3756.04     4088.38     58.66 o
  -1  -6   4      659.18      649.30     13.70 o
   0  -6   4      780.04      697.28     15.54 o
   1  -6   4     4195.73     4084.26     48.50 o
   2  -6   4       79.12       66.23      6.87 o
   3  -6   4      840.96      890.90     18.97 o
   4  -6   4        6.97        8.69      6.12 o
   5  -6   4       10.58       20.27      8.07 o
   6  -6   4       78.94      107.14     14.51 o
   7  -6   4       11.90       33.59     16.07 o
  -9  -5   4        0.00        3.50     20.03 o
  -8  -5   4       15.58       16.58     18.54 o
  -7  -5   4       12.94       39.75     12.11 o
  -6  -5   4      281.03      293.27     17.44 o
  -5  -5   4       35.31       29.47      6.91 o
  -4  -5   4      153.14      190.93     11.25 o
  -3  -5   4     2055.23     2015.27     34.67 o
  -2  -5   4      188.20      202.73      9.66 o
  -1  -5   4        6.14        7.85      3.95 o
   0  -5   4      912.92     1044.95     19.13 o
   1  -5   4     1356.52     1214.08     19.03 o
   2  -5   4       77.08       85.66      6.65 o
   3  -5   4      191.14      186.98      9.50 o
   4  -5   4        1.91        1.50      5.70 o
   5  -5   4       39.49       43.97      8.41 o
   6  -5   4        6.70       16.16      9.59 o
   7  -5   4        3.28       -0.51     16.90 o
   8  -5   4        2.60       23.84     27.04 o
  -9  -4   4        3.13      -26.25     17.50 o
  -8  -4   4       24.08       37.14     20.09 o
  -7  -4   4        9.29        1.95      8.88 o
  -6  -4   4      129.29      137.71     13.68 o
  -5  -4   4       14.81       18.95      6.60 o
  -4  -4   4      131.36      127.63      9.33 o
  -3  -4   4      521.61      447.98     16.20 o
  -2  -4   4      126.32      136.38      7.59 o
  -1  -4   4     1018.45     1088.59     17.09 o
   0  -4   4     3863.79     3958.78     45.48 o
   1  -4   4      226.72      197.31      7.62 o
   2  -4   4      180.08      244.22     16.24 o
   3  -4   4      271.96      268.13     11.83 o
   4  -4   4     1364.34     1345.89     27.48 o
   5  -4   4        4.58       -6.66      6.50 o
   6  -4   4        2.82       -6.07      8.16 o
   7  -4   4       15.96        6.54     12.19 o
   8  -4   4        1.76      -15.83     18.52 o
  -9  -3   4        0.38      -15.14     20.18 o
  -8  -3   4        3.89        3.65     51.25 o
  -7  -3   4       26.36       24.21      9.88 o
  -6  -3   4       48.63       53.36      9.17 o
  -5  -3   4      124.24      110.79      9.83 o
  -4  -3   4        0.01        2.12      5.25 o
  -3  -3   4      118.18      115.91      6.80 o
  -2  -3   4      385.76      453.42     11.34 o
  -1  -3   4      721.62      642.16     12.01 o
   0  -3   4      239.17      288.77      7.99 o
   1  -3   4     3434.45     3538.42     41.67 o
   2  -3   4     1087.02     1104.13     18.91 o
   3  -3   4      323.02      303.20     14.82 o
   4  -3   4       25.70       13.37      5.45 o
   5  -3   4        2.73        3.70      6.02 o
   6  -3   4       58.01       21.61      8.26 o
   7  -3   4      108.56       86.80     22.21 o
   8  -3   4        2.92      -35.65     27.66 o
  -9  -2   4        0.23        9.34     28.03 o
  -8  -2   4        1.10        7.15     19.62 o
  -7  -2   4        3.13      -10.77      7.18 o
  -6  -2   4       16.55       19.50      7.09 o
  -5  -2   4      175.15      181.59     10.68 o
  -4  -2   4        0.27        7.61      5.21 o
  -3  -2   4      116.38      132.27      7.41 o
  -2  -2   4      873.25      882.06     16.59 o
  -1  -2   4     4501.82     4230.46     52.37 o
   0  -2   4     1333.46     1211.98     16.47 o
   1  -2   4     1813.27     1665.23     21.12 o
   2  -2   4      401.61      370.03     10.65 o
   3  -2   4        0.01        4.32      4.25 o
   4  -2   4      410.21      429.41     14.25 o
   5  -2   4      333.98      316.98     19.09 o
   6  -2   4      174.05      143.76     15.82 o
   7  -2   4        0.25        5.86     25.21 o
   8  -2   4       14.44        6.07     22.70 o
  -9  -1   4        2.17        1.17     28.91 o
  -8  -1   4        6.81       28.22     18.08 o
  -7  -1   4        0.30        2.96      8.14 o
  -6  -1   4      116.19      132.81     11.13 o
  -5  -1   4      139.02      139.58      9.41 o
  -4  -1   4      181.59      168.93     10.84 o
  -3  -1   4       81.72      102.51      6.54 o
  -2  -1   4     4244.38     4174.10     49.72 o
  -1  -1   4     9233.68     9621.16    112.03 o
   0  -1   4     5404.18     5729.02     63.81 o
   1  -1   4      945.84     1040.60     14.65 o
   2  -1   4      895.77      928.96     15.20 o
   3  -1   4      436.97      439.01     14.40 o
   4  -1   4      190.67      226.29     11.30 o
   5  -1   4      674.02      704.14     18.30 o
   6  -1   4        0.04       -8.29      5.53 o
   7  -1   4       35.99       38.91     14.72 o
   8  -1   4        0.01       13.94     21.12 o
   9  -1   4        1.43       34.46     38.54 o
  -9   0   4        3.64        7.88     31.83 o
  -8   0   4        0.77        1.09     16.94 o
  -7   0   4        4.35       -1.23      7.07 o
  -6   0   4       15.89       15.58      7.76 o
  -5   0   4      442.83      471.42     16.33 o
  -4   0   4     1498.12     1385.92     23.02 o
  -3   0   4     2526.12     2267.43     27.37 o
  -2   0   4     4607.54     4520.79     50.21 o
  -1   0   4     4167.88     4240.43     53.14 o
   0   0   4     2114.72     1810.87     25.46 o
   1   0   4     3795.88     4168.52     48.58 o
   2   0   4      278.93      223.84      9.39 o
   3   0   4     2262.19     2327.71     31.32 o
   4   0   4     1405.32     1391.19     25.02 o
   5   0   4       45.04       41.40      6.17 o
   6   0   4        0.35        1.33      6.72 o
   7   0   4        0.05       17.43      8.10 o
   8   0   4       19.86       21.79     17.45 o
   9   0   4        3.89       12.56     32.41 o
  -9   1   4        4.25      -10.22     36.21 o
  -8   1   4        0.79       -0.71     20.07 o
  -7   1   4        0.60       -6.24     10.61 o
  -6   1   4     1133.71     1077.64     28.49 o
  -5   1   4      913.81      945.71     22.53 o
  -4   1   4     2572.76     2401.19     34.76 o
  -3   1   4        7.11        8.90      4.12 o
  -2   1   4      343.20      346.13     12.86 o
  -1   1   4     3467.02     3295.21     41.33 o
   0   1   4     9932.81    10440.44    132.42 o
   1   1   4      315.42      262.47     17.52 o
   2   1   4     2600.92     2496.43     32.81 o
   3   1   4     1426.78     1413.53     24.48 o
   4   1   4      537.59      523.24     18.01 o
   5   1   4       41.93       31.68      7.29 o
   6   1   4        0.58       -0.42      6.72 o
   7   1   4       52.46       68.73     11.00 o
   8   1   4       30.02       39.79     19.02 o
   9   1   4        7.49       39.42     33.00 o
  -8   2   4        0.50      -23.51     19.68 o
  -7   2   4        2.04        8.42     12.97 o
  -6   2   4      535.56      526.20     21.86 o
  -5   2   4       15.31       11.37      7.13 o
  -4   2   4    20464.77    20239.06    208.05 o
  -3   2   4       53.63       61.61      5.95 o
  -2   2   4     1306.80     1163.38     16.93 o
  -1   2   4        0.06       -1.21      2.48 o
   0   2   4     9115.86     9424.71     87.63 o
   1   2   4      935.61      870.58     16.71 o
   2   2   4      131.81      117.55     10.38 o
   3   2   4      646.93      617.37     13.00 o
   4   2   4      705.29      684.86     16.33 o
   5   2   4      159.89      176.74     13.13 o
   6   2   4      254.50      283.36     16.08 o
   7   2   4       34.95       38.66     10.23 o
   8   2   4        0.70       22.12     19.47 o
   9   2   4        0.86       -7.88     27.74 o
  -8   3   4        5.20       33.07     27.11 o
  -7   3   4      173.15      189.78     33.60 o
  -6   3   4       27.30       36.46     11.04 o
  -5   3   4       33.19       27.59      7.66 o
  -4   3   4      496.77      542.84     15.82 o
  -3   3   4       58.50       32.98      5.19 o
  -2   3   4      996.34      940.71     15.17 o
  -1   3   4      349.53      347.42      7.93 o
   0   3   4      978.25      960.44     12.21 o
   1   3   4      803.11      583.62      9.07 o
   2   3   4      540.55      631.31     10.86 o
   3   3   4      100.44       90.88      5.48 o
   4   3   4      626.58      667.44     16.75 o
   5   3   4       41.48       23.11      7.48 o
   6   3   4       17.77       22.71      8.22 o
   7   3   4       42.15       30.28      9.37 o
   8   3   4        6.04        6.14     32.12 o
   9   3   4        9.06        8.06     22.19 o
  -8   4   4        0.82      -14.14     21.57 o
  -7   4   4        5.95       52.23     23.42 o
  -6   4   4      140.03      145.48     16.55 o
  -5   4   4        2.20       -8.89      5.92 o
  -4   4   4       88.39       98.93      8.54 o
  -3   4   4      448.50      468.52     12.01 o
  -2   4   4      252.84      210.55      8.07 o
  -1   4   4       48.07       42.64      3.79 o
   0   4   4      330.63      345.18      6.95 o
   1   4   4      561.97      570.98      9.69 o
   2   4   4      685.30      736.13     13.23 o
   3   4   4       41.62       56.20      6.11 o
   4   4   4      240.81      230.55     11.68 o
   5   4   4      244.45      273.15     13.49 o
   6   4   4       35.18       18.79      7.59 o
   7   4   4        9.88       10.18      8.01 o
   8   4   4        0.98        9.70     17.33 o
   9   4   4        4.10      -25.62     17.08 o
  -8   5   4        1.12        3.21     37.67 o
  -7   5   4        3.86        5.86     18.86 o
  -6   5   4       28.08       26.39     14.98 o
  -5   5   4       35.16       42.98      9.01 o
  -4   5   4        2.15       -2.86      5.34 o
  -3   5   4      274.93      247.07      9.38 o
  -2   5   4      288.29      278.15      8.94 o
  -1   5   4     1189.02     1194.02     17.41 o
   0   5   4     2491.11     2341.28     27.09 o
   1   5   4      725.81      857.14     12.43 o
   2   5   4     1797.06     1509.17     23.18 o
   3   5   4      163.46      120.96      7.23 o
   4   5   4        8.98       10.93      5.23 o
   5   5   4      390.56      479.22     15.90 o
   6   5   4      185.45      224.59     15.12 o
   7   5   4       34.13       42.51     12.46 o
   8   5   4       45.54       28.41     19.89 o
   9   5   4       21.33       11.57     21.10 o
  -7   6   4        0.49      -19.36     74.90 o
  -6   6   4        2.56       11.53     13.24 o
  -5   6   4        3.17       -3.37      7.43 o
  -4   6   4       49.60       48.40      6.95 o
  -3   6   4        1.56        4.99      4.85 o
  -2   6   4      128.09      100.41      6.18 o
  -1   6   4      537.46      536.24     10.84 o
   0   6   4      318.58      274.71      8.29 o
   1   6   4     2949.56     3049.35     43.98 o
   2   6   4       50.87       51.51      5.66 o
   3   6   4        0.30       -1.73      3.94 o
   4   6   4       10.60       32.02      6.31 o
   5   6   4      832.81      852.85     18.42 o
   6   6   4       52.34       30.69      9.89 o
   7   6   4       25.98       31.53     13.56 o
   8   6   4        4.68      -10.77     19.13 o
   9   6   4        6.00       -2.34     28.47 o
  -7   7   4        0.04       14.96     25.32 o
  -6   7   4        2.07       -2.19     11.22 o
  -5   7   4        1.12        1.11      9.13 o
  -4   7   4        0.11        5.43      5.95 o
  -3   7   4      299.79      311.78     12.89 o
  -2   7   4        2.30        1.33      4.18 o
  -1   7   4      106.98      139.59      8.77 o
   0   7   4      162.72      172.02      8.61 o
   1   7   4      237.61      299.08     10.04 o
   2   7   4      142.39      123.95      9.20 o
   3   7   4       71.77      125.97      8.41 o
   4   7   4      637.32      649.78     15.15 o
   5   7   4      103.67      108.28      8.25 o
   6   7   4       77.22       71.75     10.17 o
   7   7   4       21.65       10.72     17.37 o
   8   7   4       14.78       21.64     17.65 o
   9   7   4       10.53       19.14     21.54 o
  -7   8   4        8.54      -12.75     16.25 o
  -6   8   4       10.23       -2.32     12.29 o
  -5   8   4       23.92       25.80     12.10 o
  -4   8   4      110.50      142.20     18.15 o
  -3   8   4      119.54      139.26      9.44 o
  -2   8   4       67.75       38.05      8.29 o
  -1   8   4      586.02      600.14     14.70 o
   0   8   4      145.24      165.47      7.20 o
   1   8   4       12.97       27.68      6.16 o
   2   8   4     1702.50     1585.22     32.72 o
   3   8   4       23.71       36.07      6.94 o
   4   8   4       15.22       10.93      4.66 o
   5   8   4       66.56       75.77      8.07 o
   6   8   4       39.67       58.67      8.06 o
   7   8   4      336.05      303.29     29.09 o
   9   8   4        6.05       16.15     19.37 o
  -6   9   4        9.40       10.14     13.36 o
  -5   9   4        1.48       -8.15     10.14 o
  -4   9   4       32.22       40.35     12.70 o
  -3   9   4        1.23        8.60      6.39 o
  -2   9   4      105.81      129.83     12.35 o
  -1   9   4      266.97      279.14     11.99 o
   0   9   4     1910.80     2114.73     34.85 o
   1   9   4       15.56       24.18      6.78 o
   2   9   4     1219.38     1264.90     50.05 o
   3   9   4        9.42       14.46      7.65 o
   4   9   4       80.95      113.08      7.88 o
   5   9   4      218.06      240.37     12.82 o
   6   9   4      926.59     1045.38     30.46 o
   7   9   4       72.22       63.74     18.69 o
   8   9   4      125.08      107.47     28.04 o
   9   9   4       46.56       44.94     26.57 o
  -6  10   4        4.17       13.69     22.59 o
  -5  10   4        0.09       13.48     12.97 o
  -4  10   4       12.48       11.25     11.14 o
  -3  10   4       31.02       27.36      9.60 o
  -2  10   4       53.06       55.07      7.80 o
  -1  10   4       39.39       49.33      6.79 o
   0  10   4      269.69      295.42     10.78 o
   1  10   4      203.50      254.78     15.51 o
   2  10   4      570.66      530.29     47.36 o
   3  10   4      498.41      416.50     45.89 o
   4  10   4      198.31      255.94     44.11 o
   5  10   4     1054.19     1026.51     27.35 o
   6  10   4      449.10      488.20     18.79 o
   7  10   4      156.37      152.67     21.47 o
   8  10   4        4.99       15.77     21.90 o
  -5  11   4        0.19        2.86     20.82 o
  -4  11   4       20.11       25.38     12.69 o
  -3  11   4       32.35       37.50     11.25 o
  -2  11   4       14.59       13.55      8.17 o
  -1  11   4        5.65        7.11      6.33 o
   0  11   4        2.84       -7.94      5.29 o
   1  11   4      418.02      401.76     23.20 o
   2  11   4        7.48        3.80     18.10 o
   3  11   4      521.21      553.57     51.15 o
   4  11   4      197.63      168.54     33.30 o
   5  11   4      111.85      107.69      9.19 o
   6  11   4       60.85       38.12      8.72 o
   7  11   4        4.01        7.92     12.69 o
   8  11   4        0.28      -25.40     16.94 o
  -4  12   4       25.67       24.13     14.13 o
  -3  12   4       30.82       19.49     13.23 o
  -2  12   4       87.81       80.31     13.27 o
  -1  12   4      195.60      238.35     15.59 o
   0  12   4      119.32      118.15     10.65 o
   1  12   4       49.24       55.28      6.80 o
   2  12   4       24.73      -10.51     19.86 o
   3  12   4      518.29      546.23     60.50 o
   4  12   4       59.63       60.16     27.74 o
   5  12   4      120.61      127.30     17.45 o
   6  12   4       63.89       91.46     15.37 o
   7  12   4       83.83       82.84     16.92 o
   8  12   4       41.42       52.56     22.19 o
  -4  13   4       20.35       22.64     15.39 o
  -3  13   4        1.51        4.43     13.02 o
  -2  13   4       75.37       99.12     22.40 o
  -1  13   4        9.47       10.95     11.02 o
   0  13   4      300.24      277.28     24.75 o
   1  13   4       98.37      105.14      9.99 o
   2  13   4        1.93      -27.74     18.69 o
   3  13   4       90.96       88.20     30.08 o
   4  13   4      179.00      166.49     36.80 o
   5  13   4       25.07       30.95     21.90 o
   6  13   4       84.51       84.32     12.69 o
   7  13   4        3.28       -0.13     11.45 o
  -3  14   4        4.06       10.68     12.62 o
  -2  14   4       21.69       11.68     12.32 o
  -1  14   4      563.32      553.56     24.80 o
   0  14   4      206.90      211.44     14.23 o
   1  14   4       12.91        3.18      7.59 o
   2  14   4       10.34       13.43     21.32 o
   3  14   4       14.32        8.76     20.73 o
   4  14   4        5.37      -24.97     16.64 o
   5  14   4       17.45       17.81     22.78 o
   6  14   4        0.00        5.91      9.23 o
   7  14   4        0.13       50.81     20.15 o
  -2  15   4       30.13       44.27     18.56 o
  -1  15   4       44.26       50.45     14.33 o
   0  15   4        8.58       18.87      7.77 o
   1  15   4        0.28        7.90      9.84 o
   2  15   4       35.77       36.79     24.53 o
   3  15   4        3.72       44.97     26.57 o
   4  15   4      113.05      119.74     34.46 o
   5  15   4        1.56        8.18     24.24 o
   6  15   4        0.03        2.28      9.15 o
  -1  16   4        7.81       16.96     17.83 o
   0  16   4       25.28       10.80      9.03 o
   1  16   4       26.01       31.74     13.33 o
   2  16   4        0.35       -9.93     20.15 o
   3  16   4       56.59       99.29     36.50 o
   4  16   4       33.96       50.52     30.08 o
   5  16   4      109.45      136.68     35.63 o
   2  17   4       17.43        8.37     13.74 o
   3  17   4       12.71       64.83     33.00 o
  -4 -16   5        1.75        4.97     31.97 o
  -3 -16   5        3.99       -1.58     10.04 o
  -2 -16   5        1.07        8.28      9.52 o
  -1 -16   5        2.91       13.22      8.49 o
   0 -16   5       49.14       46.10     11.16 o
  -6 -15   5        1.65       -6.72     15.18 o
  -5 -15   5       76.30       60.16     17.52 o
  -4 -15   5       22.98       19.07     10.41 o
  -3 -15   5       30.37       35.21     15.91 o
  -2 -15   5      106.24      137.78     16.27 o
  -1 -15   5        4.14        7.35     11.43 o
   0 -15   5        1.83       16.37      9.51 o
   1 -15   5        1.72        8.69     10.08 o
  -6 -14   5       21.86        9.34     16.94 o
  -5 -14   5       69.83       86.85     17.10 o
  -4 -14   5        7.95        6.00     10.21 o
  -3 -14   5       47.33       36.38     10.41 o
  -2 -14   5       15.21       39.75     11.15 o
  -1 -14   5       53.39       87.45     11.49 o
   0 -14   5        0.01        4.85      8.08 o
   1 -14   5       10.74       11.61      9.58 o
   2 -14   5      119.86      150.10     21.88 o
  -7 -13   5       12.15       27.05     12.85 o
  -6 -13   5        0.05       14.57     12.60 o
  -5 -13   5       29.31        5.18     13.14 o
  -4 -13   5       17.07       43.51     13.03 o
  -3 -13   5       61.51       65.80     13.31 o
  -2 -13   5      239.71      251.42     17.80 o
  -1 -13   5        0.72        0.81      7.01 o
   0 -13   5       20.59       18.10      7.93 o
   1 -13   5       81.58       94.32     12.87 o
   2 -13   5        4.87       -5.90      9.09 o
   3 -13   5        0.85       -3.36     10.23 o
  -7 -12   5       28.70       46.41     37.38 o
  -6 -12   5       41.37       38.75     14.99 o
  -5 -12   5       18.66       -4.51      7.50 o
  -4 -12   5        7.84       20.42     11.32 o
  -3 -12   5      208.67      205.03     18.73 o
  -2 -12   5       15.02       12.07      6.81 o
  -1 -12   5       37.07       40.45      8.56 o
   0 -12   5      591.71      555.60     39.89 o
   1 -12   5        6.33        3.51      7.72 o
   2 -12   5       53.02       46.74     11.83 o
   3 -12   5        0.56        4.26      9.98 o
   4 -12   5       19.46       42.43     13.67 o
  -8 -11   5        0.33        5.17     14.53 o
  -7 -11   5       16.26       16.55     13.38 o
  -6 -11   5        0.80       -5.77      7.98 o
  -5 -11   5      120.01      114.86     11.99 o
  -4 -11   5        0.00       -2.44      6.38 o
  -3 -11   5      181.93      195.49     14.76 o
  -2 -11   5       92.81      117.54     10.12 o
  -1 -11   5      135.20      127.35     12.76 o
   0 -11   5       36.56       43.12      7.80 o
   1 -11   5      534.95      487.94     21.38 o
   2 -11   5        3.83       14.11      9.40 o
   3 -11   5       68.07       81.91     13.81 o
   4 -11   5       44.44       40.67     12.60 o
   5 -11   5       34.69       41.41     16.06 o
  -8 -10   5       46.75       33.83     15.18 o
  -7 -10   5      246.35      222.04     24.89 o
  -6 -10   5      150.14      151.47     13.12 o
  -5 -10   5        5.99       -0.34      7.53 o
  -4 -10   5        0.44       -9.07      6.05 o
  -3 -10   5      235.35      249.68     13.46 o
  -2 -10   5       86.21      113.83     12.67 o
  -1 -10   5      566.24      511.32     16.56 o
   0 -10   5       44.04       50.70      7.90 o
   1 -10   5       36.23       45.21      8.34 o
   2 -10   5       78.53       74.55     10.64 o
   3 -10   5        9.59        9.72      9.66 o
   4 -10   5       80.94       79.90     17.86 o
   5 -10   5        0.17        4.93     17.40 o
  -8  -9   5       11.62        7.36     16.54 o
  -7  -9   5       34.10       43.17     13.34 o
  -6  -9   5       45.29       52.53      9.87 o
  -5  -9   5       16.21       28.74      7.42 o
  -4  -9   5        0.37       -0.47      6.19 o
  -3  -9   5      295.49      301.69     14.02 o
  -2  -9   5      231.00      247.23     11.12 o
  -1  -9   5       82.05      118.59      8.18 o
   0  -9   5      525.00      487.11     15.20 o
   1  -9   5        1.22        2.78      6.37 o
   2  -9   5       24.92       20.37      6.85 o
   3  -9   5       82.86      100.56     12.12 o
   4  -9   5       29.43       26.41     11.17 o
   5  -9   5       49.70       52.55     12.49 o
   6  -9   5        0.98       -3.52     13.30 o
  -9  -8   5        0.01      -26.06     17.37 o
  -8  -8   5       13.15        1.69     27.89 o
  -7  -8   5        8.66       21.56     11.85 o
  -6  -8   5       43.57       40.67      9.72 o
  -5  -8   5       80.60       70.67      9.27 o
  -4  -8   5        9.45        3.02      5.82 o
  -3  -8   5     1256.14     1137.32     31.90 o
  -2  -8   5      397.24      382.29     11.54 o
  -1  -8   5     1138.74     1265.37     23.38 o
   0  -8   5        0.91        4.36      4.84 o
   1  -8   5      753.33      644.37     17.53 o
   2  -8   5      314.17      330.09     12.96 o
   3  -8   5      374.83      384.89     25.68 o
   4  -8   5       65.89       53.84     13.29 o
   5  -8   5       37.17       42.53     11.98 o
   6  -8   5       18.96       31.30     13.94 o
  -9  -7   5        5.35       -5.69     18.11 o
  -8  -7   5       10.44        3.48     37.81 o
  -7  -7   5       13.67       25.07     12.61 o
  -6  -7   5       65.63       73.24      9.82 o
  -5  -7   5       13.47       11.19      6.15 o
  -4  -7   5      532.36      569.69     21.61 o
  -3  -7   5      125.18      126.50      9.08 o
  -2  -7   5       59.38       58.03      6.46 o
  -1  -7   5      219.77      235.49     10.19 o
   0  -7   5      509.48      496.01     14.10 o
   1  -7   5      534.00      576.74     17.39 o
   2  -7   5      117.55      138.86      9.14 o
   3  -7   5      302.11      347.16     14.91 o
   4  -7   5        2.72        4.89      7.00 o
   5  -7   5        3.08        9.52      8.08 o
   6  -7   5       30.37       34.68     13.31 o
   7  -7   5        0.03       20.68     47.16 o
  -9  -6   5        6.11       38.28     22.28 o
  -8  -6   5       45.82       30.67     17.84 o
  -7  -6   5        1.00       -6.68     11.60 o
  -6  -6   5      126.25      135.80     11.55 o
  -5  -6   5      361.79      369.26     16.44 o
  -4  -6   5      144.43      199.22     12.45 o
  -3  -6   5      164.08      157.88     10.13 o
  -2  -6   5        5.55       17.74      5.07 o
  -1  -6   5        0.16       12.63      4.62 o
   0  -6   5      196.65      157.17      9.16 o
   1  -6   5      262.93      273.62      9.48 o
   2  -6   5      243.22      246.01     11.38 o
   3  -6   5       31.08       36.59      7.40 o
   4  -6   5      118.27      143.20     10.33 o
   5  -6   5        1.76       -0.66      7.08 o
   6  -6   5        3.49       -4.26      9.67 o
   7  -6   5       16.05       22.13     38.84 o
  -9  -5   5       15.98       56.72     22.70 o
  -8  -5   5       33.46        1.92     30.52 o
  -7  -5   5       12.00        3.34     12.03 o
  -6  -5   5       15.56       13.47      7.35 o
  -5  -5   5      261.97      256.97     15.37 o
  -4  -5   5     2552.18     2624.43     41.31 o
  -3  -5   5     2016.25     2012.26     35.67 o
  -2  -5   5      849.98      763.99     26.06 o
  -1  -5   5       41.28       86.21     16.55 o
   0  -5   5      119.51      100.94      7.25 o
   1  -5   5       19.01       53.47      5.36 o
   2  -5   5      128.37      133.09      8.22 o
   3  -5   5      674.36      632.12     16.80 o
   4  -5   5      141.59      145.65     10.09 o
   5  -5   5       51.46       52.38      9.15 o
   6  -5   5        0.41       11.69      8.13 o
   7  -5   5        6.44        6.55     17.56 o
  -9  -4   5        4.81      -17.52     18.38 o
  -8  -4   5        1.35       -4.95     16.35 o
  -7  -4   5       92.94       71.19     12.22 o
  -6  -4   5      598.55      685.21     30.96 o
  -5  -4   5        0.63        1.04      6.35 o
  -4  -4   5      104.16      134.26      9.11 o
  -3  -4   5     1534.49     1490.16     32.78 o
  -2  -4   5      832.54      963.99     30.93 o
  -1  -4   5       11.09        8.85      4.46 o
   0  -4   5       28.15       52.93      5.20 o
   1  -4   5     4544.58     4220.10     49.20 o
   2  -4   5      582.53      616.01     15.10 o
   3  -4   5      342.11      405.73     14.07 o
   4  -4   5      158.26      173.54     11.06 o
   5  -4   5      489.56      479.04     19.17 o
   6  -4   5       68.07       54.02      9.41 o
   7  -4   5       31.78       22.61     12.21 o
   8  -4   5        6.21      -19.72     23.19 o
  -9  -3   5        0.04       17.54     21.43 o
  -8  -3   5       18.55       31.89     21.32 o
  -7  -3   5       11.63       11.52      9.95 o
  -6  -3   5       52.20       64.73     12.71 o
  -5  -3   5       59.42       69.69      8.98 o
  -4  -3   5        1.20       -1.96      4.57 o
  -3  -3   5       35.21       42.66      6.14 o
  -2  -3   5      587.63      526.26     12.76 o
  -1  -3   5     4213.41     4057.94     56.27 o
   0  -3   5      270.37      278.91      8.60 o
   1  -3   5       11.58       12.34      3.94 o
   2  -3   5      113.61       99.68      8.01 o
   3  -3   5     1910.96     1779.99     35.60 o
   4  -3   5       74.80       54.75      6.84 o
   5  -3   5      185.12      198.38     11.94 o
   6  -3   5       97.60      121.59     14.28 o
   7  -3   5       44.19       33.77     12.24 o
   8  -3   5       11.97       -2.18     25.43 o
  -9  -2   5        5.22       17.23     33.58 o
  -8  -2   5        5.83       17.33     19.71 o
  -7  -2   5       18.52       12.58      9.98 o
  -6  -2   5        3.28        2.66      7.65 o
  -5  -2   5       32.79       39.61      8.01 o
  -4  -2   5      150.79      162.40      9.22 o
  -3  -2   5      814.47      804.44     16.70 o
  -2  -2   5     1505.15     1413.45     23.50 o
  -1  -2   5     4239.85     4169.93     53.09 o
   0  -2   5      257.44      252.59      8.04 o
   1  -2   5      976.47     1220.15     18.51 o
   2  -2   5       14.98       20.76      4.67 o
   3  -2   5      126.70       97.86      7.91 o
   4  -2   5       64.34       63.21      7.23 o
   5  -2   5      223.54      197.30     11.72 o
   6  -2   5       35.82       33.82      7.76 o
   7  -2   5       12.89        2.47      9.77 o
   8  -2   5        5.93       27.89     24.57 o
  -9  -1   5        0.62       31.24     31.24 o
  -8  -1   5        0.06        6.18     16.84 o
  -7  -1   5        3.60        6.72     12.52 o
  -6  -1   5        6.12        9.74      8.15 o
  -5  -1   5        4.90        3.06      5.14 o
  -4  -1   5     1197.90     1082.14     25.69 o
  -3  -1   5       20.13       19.49      5.31 o
  -2  -1   5      387.79      376.63     10.67 o
  -1  -1   5     1530.72     1283.58     21.16 o
   0  -1   5      489.58      517.97     11.16 o
   1  -1   5     2416.87     2043.30     26.24 o
   2  -1   5      494.12      509.85     11.17 o
   3  -1   5     3202.44     3226.31     47.86 o
   4  -1   5      270.21      296.57     16.39 o
   5  -1   5      134.36      113.15      9.45 o
   6  -1   5       89.74       88.02      8.86 o
   7  -1   5        6.29       22.61     33.76 o
   8  -1   5       11.81       19.08     22.07 o
  -9   0   5        0.25       43.22     37.08 o
  -8   0   5        1.60       -8.72     20.29 o
  -7   0   5       86.96       54.15     14.60 o
  -6   0   5      119.20       93.50     10.88 o
  -5   0   5      295.39      278.35     13.27 o
  -4   0   5     6599.03     6531.11     71.09 o
  -3   0   5      715.74      720.47     22.22 o
  -2   0   5      108.79      128.25      7.59 o
  -1   0   5      300.85      288.61      9.94 o
   0   0   5      201.61      231.65      8.86 o
   1   0   5      371.93      426.08     10.57 o
   2   0   5     1096.53     1047.93     18.67 o
   3   0   5      360.78      376.51     12.07 o
   4   0   5      556.36      570.94     17.59 o
   5   0   5       97.44       92.44      7.71 o
   6   0   5       18.60       21.73      8.22 o
   7   0   5       14.72       26.44     15.94 o
   8   0   5       30.84       72.21     36.94 o
   9   0   5        0.08      -18.69     30.37 o
  -8   1   5        8.00       37.38     22.80 o
  -7   1   5        0.04       10.22     13.09 o
  -6   1   5        0.00        6.70      9.18 o
  -5   1   5      624.68      684.86     20.01 o
  -4   1   5        2.38       30.12      7.78 o
  -3   1   5       29.08       23.16      5.46 o
  -2   1   5       55.90       41.42      4.85 o
  -1   1   5     1713.15     1612.70     23.41 o
   0   1   5     1840.90     2083.33     32.85 o
   1   1   5      545.03      471.63     13.05 o
   2   1   5        0.90        0.79      3.36 o
   3   1   5        4.95        3.20      2.69 o
   4   1   5      282.99      308.37     20.84 o
   5   1   5       87.68       90.27      9.53 o
   6   1   5      472.45      497.78     20.41 o
   7   1   5       77.46       88.37     19.40 o
   8   1   5       19.48       19.69     17.71 o
   9   1   5        1.99       12.85     30.95 o
  -8   2   5       23.11       56.81     26.82 o
  -7   2   5       11.88       23.78     16.48 o
  -6   2   5       30.25       49.22     10.64 o
  -5   2   5        1.71       -3.45      6.42 o
  -4   2   5     9459.74     9283.17    110.07 o
  -3   2   5      398.35      394.06     13.08 o
  -2   2   5       29.18       50.59      5.09 o
  -1   2   5      175.67      198.25      7.77 o
   0   2   5      397.50      471.56      9.30 o
   1   2   5      454.99      418.07      9.30 o
   2   2   5     1532.30     1524.51     21.06 o
   3   2   5     3069.02     2893.79     35.67 o
   4   2   5      651.45      767.32     17.56 o
   5   2   5      235.42      232.87     14.82 o
   6   2   5        0.17       -4.96      7.29 o
   7   2   5        6.46        7.26      9.35 o
   8   2   5        4.43      -15.62     39.27 o
   9   2   5        0.40        6.42     31.83 o
  -8   3   5        2.10        2.78     22.40 o
  -7   3   5       36.27       51.39     25.60 o
  -6   3   5       73.63       92.14     14.65 o
  -5   3   5       67.21       63.70      9.05 o
  -4   3   5      121.64      138.69     10.01 o
  -3   3   5       16.69       11.85      4.27 o
  -2   3   5       87.12       72.54      6.38 o
  -1   3   5      245.63      292.52      9.02 o
   0   3   5       50.89       48.68      3.65 o
   1   3   5     3884.06     3720.59     39.77 o
   2   3   5      384.32      318.70      9.68 o
   3   3   5      716.79      668.90     13.88 o
   4   3   5       80.94       86.80      8.02 o
   5   3   5      800.40      923.98     23.79 o
   6   3   5      213.70      227.88     15.61 o
   7   3   5        8.74       23.66      9.63 o
   8   3   5       23.43        1.79     24.53 o
   9   3   5        3.44        3.31     21.61 o
  -8   4   5       43.56       61.06     28.56 o
  -7   4   5        5.95        7.72     18.36 o
  -6   4   5        0.03       -8.15     10.39 o
  -5   4   5        2.26       -9.35      8.02 o
  -4   4   5        9.01       11.30      6.09 o
  -3   4   5      268.24      270.59     10.76 o
  -2   4   5       20.27       20.38      4.37 o
  -1   4   5     1331.98     1452.06     19.24 o
   0   4   5      646.44      635.34     10.09 o
   1   4   5     5733.57     6022.98     66.72 o
   2   4   5     1161.61     1216.55     20.77 o
   3   4   5     7810.85     8038.36     97.73 o
   4   4   5      121.26      133.34      9.27 o
   5   4   5       39.14       53.57      7.78 o
   6   4   5       10.69       14.18      7.50 o
   7   4   5      127.15      137.07     13.47 o
   8   4   5        0.01        7.75     31.10 o
   9   4   5        5.32        7.23     37.38 o
  -8   5   5        0.04       47.30     42.92 o
  -7   5   5        4.66       14.64     20.73 o
  -6   5   5       28.93       21.72     15.43 o
  -5   5   5        1.94       -0.20      7.32 o
  -4   5   5        0.60        2.38      5.98 o
  -3   5   5       87.60       80.66      6.35 o
  -2   5   5     1717.54     1713.60     25.56 o
  -1   5   5      131.77      157.93      6.63 o
   0   5   5     1102.30     1132.38     17.56 o
   1   5   5      106.25      127.08      8.23 o
   2   5   5     2699.34     2421.70     34.79 o
   3   5   5     8172.03     8765.92     99.72 o
   4   5   5      225.95      220.47     21.02 o
   5   5   5      885.78      928.85     20.62 o
   6   5   5       19.21       20.48      7.01 o
   7   5   5       13.41       12.76     13.14 o
   8   5   5       10.38        0.89     17.75 o
   9   5   5        0.15       11.58     20.98 o
  -7   6   5        1.17      -13.93     23.60 o
  -6   6   5        1.70      -13.36     11.67 o
  -5   6   5       78.75       68.59     10.44 o
  -4   6   5       14.93       16.34      5.75 o
  -3   6   5       22.50        7.91      5.15 o
  -2   6   5       44.16       50.71      5.38 o
  -1   6   5      617.69      660.45     12.47 o
   0   6   5      119.72      118.20      6.52 o
   1   6   5      310.73      279.56      8.27 o
   2   6   5      114.95      125.64      6.99 o
   3   6   5       25.81       50.00      6.18 o
   4   6   5       30.55       57.75      7.35 o
   5   6   5       17.17       13.42      7.25 o
   6   6   5       40.34       44.07      8.28 o
   7   6   5       32.84       39.61     14.82 o
   8   6   5       29.02       23.39     17.63 o
   9   6   5        2.49      -11.12     20.51 o
  -7   7   5        2.83      -22.36     23.04 o
  -6   7   5        1.15        1.99     11.25 o
  -5   7   5       19.70       25.57     11.01 o
  -4   7   5       15.59       11.99      6.36 o
  -3   7   5       18.34       12.57      5.67 o
  -2   7   5      171.52      166.11     10.32 o
  -1   7   5      539.64      496.61     12.14 o
   0   7   5     2248.17     2393.61     31.24 o
   1   7   5        3.86       28.34      3.85 o
   2   7   5       37.88       48.03      4.83 o
   3   7   5       36.67       27.39      5.17 o
   4   7   5      237.97      252.44     11.12 o
   5   7   5        1.23       -0.17      5.33 o
   6   7   5        5.79        6.40      8.39 o
   7   7   5        2.71       -9.48     21.17 o
   8   7   5       32.49       20.73     28.62 o
   9   7   5        0.00        9.23     19.82 o
  -6   8   5        1.31       12.83     12.64 o
  -5   8   5        5.92        7.21     10.73 o
  -4   8   5        0.23       -3.11      6.18 o
  -3   8   5       45.05       55.39      7.20 o
  -2   8   5     1648.58     1686.64     32.15 o
  -1   8   5       77.33       76.66      7.14 o
   0   8   5     1135.92     1106.14     18.59 o
   1   8   5      883.26      792.63     13.85 o
   2   8   5      670.21      790.99     20.75 o
   3   8   5       25.71       39.78      5.19 o
   4   8   5     1049.14     1095.31     20.21 o
   5   8   5     1052.99     1073.13     24.27 o
   6   8   5        1.44       10.84      7.30 o
   7   8   5       55.54       88.57     19.90 o
   8   8   5       53.25       33.29     24.82 o
   9   8   5        2.53       -3.92     17.61 o
  -6   9   5        0.03       11.26     13.67 o
  -5   9   5      116.11       90.52     16.33 o
  -4   9   5       32.31       20.55     11.25 o
  -3   9   5        3.67        8.41      6.71 o
  -2   9   5       62.15       55.29      8.34 o
  -1   9   5        3.55       11.45      5.24 o
   0   9   5        0.05       -2.58      4.91 o
   1   9   5      650.20      634.31     14.23 o
   2   9   5      281.28      304.51     14.56 o
   3   9   5      757.19      759.99     28.86 o
   4   9   5      231.12      235.68     11.38 o
   5   9   5      271.45      264.46     13.55 o
   6   9   5       66.68       64.08     10.81 o
   7   9   5        6.65        0.84     14.31 o
   8   9   5      144.32       65.42     26.29 o
   9   9   5        3.44        9.44     19.85 o
  -6  10   5        0.33        1.45     15.01 o
  -5  10   5        0.02       -7.03     11.61 o
  -4  10   5        1.09       26.80     12.08 o
  -3  10   5        0.36        7.82      8.02 o
  -2  10   5        0.20        9.94      6.41 o
  -1  10   5        3.72        5.64      5.34 o
   0  10   5      190.66      206.56     10.97 o
   1  10   5      840.89      822.44     20.83 o
   2  10   5      244.01      287.76     16.87 o
   3  10   5        0.35        2.26      6.12 o
   4  10   5       17.59       34.70      8.57 o
   5  10   5      110.34      137.14     10.82 o
   6  10   5       19.89       13.48      8.31 o
   7  10   5       13.91       12.67     24.53 o
   8  10   5       72.58       60.45     21.90 o
  -5  11   5       11.20        5.94     12.30 o
  -4  11   5        3.61       12.03     11.60 o
  -3  11   5        0.20        8.83     11.36 o
  -2  11   5        2.10        8.67      7.94 o
  -1  11   5       15.27       20.69      7.89 o
   0  11   5      377.73      394.83     15.71 o
   1  11   5      127.74      148.59      8.93 o
   2  11   5      203.54      162.12     33.30 o
   3  11   5      651.90      631.75     53.21 o
   4  11   5       60.41       49.65     23.07 o
   5  11   5      114.29      114.39      9.83 o
   6  11   5      203.52      208.04     13.44 o
   7  11   5        4.06        6.88     10.81 o
   8  11   5       33.54       45.55     25.41 o
  -4  12   5       17.45        3.48     12.63 o
  -3  12   5       29.39       27.57     16.48 o
  -2  12   5        4.83        7.61     10.54 o
  -1  12   5      269.34      270.30     16.26 o
   0  12   5      613.35      571.41     18.72 o
   1  12   5       95.51      113.64      8.73 o
   2  12   5     1001.17      851.46     67.27 o
   3  12   5      119.82      139.90     32.71 o
   4  12   5      283.13      294.18     42.65 o
   5  12   5      174.92      178.53     14.23 o
   6  12   5       11.37        7.45      6.84 o
   7  12   5        2.87       10.64     11.76 o
   8  12   5        3.39       50.52     21.32 o
  -4  13   5        0.53       -4.09     11.95 o
  -3  13   5       45.56       50.56     15.55 o
  -2  13   5        8.88       32.38     13.24 o
  -1  13   5       62.30       64.55     11.97 o
   0  13   5      131.38      168.54     14.81 o
   1  13   5      784.07      751.07     19.18 o
   2  13   5       36.90       15.48     21.61 o
   3  13   5      279.53      280.15     45.57 o
   4  13   5       43.79       28.03     24.53 o
   5  13   5       95.46       79.62     16.90 o
   6  13   5       37.54       29.90     11.07 o
   7  13   5        0.00       12.66     10.19 o
  -3  14   5        0.28       -8.35     11.93 o
  -2  14   5        5.10       14.27     12.16 o
  -1  14   5       24.12       38.21     11.21 o
   0  14   5      660.09      646.46     37.17 o
   1  14   5       10.71       18.56      6.55 o
   2  14   5        6.46       20.73     22.48 o
   3  14   5       10.01        3.50     20.15 o
   4  14   5       11.93       11.68     21.90 o
   5  14   5       19.31       32.12     24.24 o
   6  14   5       18.49       12.07     13.26 o
   7  14   5       85.38      133.14     20.59 o
  -2  15   5       25.22       15.18     13.00 o
  -1  15   5        4.92       -2.13     11.00 o
   0  15   5       18.90       40.04     10.42 o
   1  15   5        0.71        0.74     15.18 o
   2  15   5        1.00       -1.16      8.43 o
   3  15   5       75.95      121.48     36.50 o
   4  15   5       61.19       58.11     28.91 o
   5  15   5       41.20       35.92     26.87 o
   6  15   5       15.44       18.85     10.41 o
   0  16   5        6.39       25.08     10.60 o
   1  16   5        1.00        4.78      9.08 o
   2  16   5       19.16       23.45      8.67 o
   3  16   5      115.22      118.57     36.80 o
   4  16   5        1.91       43.80     30.08 o
   5  16   5       30.16       -2.34     24.82 o
   2  17   5       24.43       21.27      9.63 o
   3  17   5       19.50        4.38     26.86 o
  -4 -16   6        2.15       28.36     13.88 o
  -3 -16   6       86.72       84.86     18.00 o
  -2 -16   6       15.48       15.94     10.56 o
  -1 -16   6        0.77       10.09      9.39 o
  -5 -15   6       17.94        6.94     13.40 o
  -4 -15   6        0.70        2.02     11.64 o
  -3 -15   6       30.83       18.79     15.48 o
  -2 -15   6       30.22       25.89     11.72 o
  -1 -15   6       30.72       43.24     10.27 o
   0 -15   6       71.95       64.67     12.11 o
   1 -15   6        0.61        9.78      9.23 o
  -6 -14   6        0.21       28.29      9.55 o
  -5 -14   6       16.04        8.97     24.82 o
  -4 -14   6       18.83       19.76     12.41 o
  -3 -14   6        9.25       13.32     10.94 o
  -2 -14   6        1.73        2.33      6.66 o
  -1 -14   6      271.43      274.19     18.80 o
   0 -14   6       49.37       41.10     10.43 o
   1 -14   6       11.27        6.91      9.57 o
   2 -14   6        0.85        7.32     10.47 o
  -7 -13   6       14.92       37.42     13.87 o
  -6 -13   6       50.86       36.13     11.22 o
  -5 -13   6       67.36       63.72      9.95 o
  -4 -13   6       25.11        0.03     11.46 o
  -3 -13   6      357.64      329.72     17.56 o
  -2 -13   6       68.62       57.81      8.80 o
  -1 -13   6        8.74       12.97      8.33 o
   0 -13   6       96.86      106.48     13.15 o
   1 -13   6       70.83       60.64     11.81 o
   2 -13   6        1.28       -3.51      9.11 o
   3 -13   6      124.99      131.12     18.40 o
  -7 -12   6      105.18       98.52     24.39 o
  -6 -12   6       44.52       38.78     12.02 o
  -5 -12   6        8.78       13.37      8.33 o
  -4 -12   6      155.10      164.45     15.26 o
  -3 -12   6        6.28       17.72      7.57 o
  -2 -12   6       42.83       47.28      8.31 o
  -1 -12   6        0.47       12.51      7.33 o
   0 -12   6      219.35      249.09     16.63 o
   1 -12   6        5.55        5.22      9.82 o
   2 -12   6        2.51        9.44      9.50 o
   3 -12   6       51.48       62.76     13.56 o
   4 -12   6       29.92       41.21     13.04 o
  -8 -11   6       31.87       35.88     21.32 o
  -7 -11   6       31.49       34.36     14.88 o
  -6 -11   6        3.05      -11.84      7.89 o
  -5 -11   6        1.78      -10.92      7.60 o
  -4 -11   6      235.92      205.02     14.69 o
  -3 -11   6      450.62      377.15     17.18 o
  -2 -11   6       22.89       21.34      6.63 o
  -1 -11   6       54.26       52.76      8.53 o
   0 -11   6       72.89       64.78     10.10 o
   1 -11   6     1077.18     1009.71     29.13 o
   2 -11   6       32.55       19.00     10.41 o
   3 -11   6      153.89      160.92     17.03 o
   4 -11   6        0.47       17.90     11.24 o
   5 -11   6        1.27       -3.07     20.96 o
  -8 -10   6       62.89       78.40     25.55 o
  -7 -10   6       66.11       51.35     19.42 o
  -6 -10   6       23.07       27.73      9.17 o
  -5 -10   6       78.06       62.85     10.64 o
  -4 -10   6        1.29        1.23      7.18 o
  -3 -10   6      586.32      556.28     19.36 o
  -2 -10   6        1.70       -3.56      6.18 o
  -1 -10   6     2906.70     2950.01     45.05 o
   0 -10   6      180.75      157.34     11.13 o
   1 -10   6      135.28      117.40     11.27 o
   2 -10   6      335.28      338.30     22.74 o
   3 -10   6       23.66       26.53     10.88 o
   4 -10   6        4.88        7.12     10.24 o
   5 -10   6        0.21        6.53     14.53 o
  -8  -9   6        1.26       -9.25     14.86 o
  -7  -9   6        2.72       -9.92     18.10 o
  -6  -9   6        2.64       -6.17      8.24 o
  -5  -9   6       10.91       20.54      8.83 o
  -4  -9   6      318.03      344.10     22.49 o
  -3  -9   6      204.66      226.24     11.94 o
  -2  -9   6      106.23      103.40      7.96 o
  -1  -9   6      152.72      157.36      9.98 o
   0  -9   6     1373.54     1248.59     25.91 o
   1  -9   6      300.57      320.04     15.90 o
   2  -9   6        8.37       -1.53      6.85 o
   3  -9   6       91.96       78.89     12.88 o
   4  -9   6       44.96       38.26     14.69 o
   5  -9   6       34.62       54.82     13.33 o
   6  -9   6       12.60       49.99     21.15 o
  -8  -8   6       30.06       24.21     43.07 o
  -7  -8   6        1.86        7.01     14.13 o
  -6  -8   6       27.60       32.25      9.37 o
  -5  -8   6       48.57       74.01      9.37 o
  -4  -8   6       56.26       63.17      7.53 o
  -3  -8   6      155.12      200.93     11.74 o
  -2  -8   6      274.97      243.44     12.32 o
  -1  -8   6      514.11      603.98     15.84 o
   0  -8   6       17.42       19.86      5.92 o
   1  -8   6      210.50      230.86     14.66 o
   2  -8   6      605.30      638.68     17.78 o
   3  -8   6       11.92       18.14      7.63 o
   4  -8   6       71.14       92.09     11.24 o
   5  -8   6      146.99      134.12     15.89 o
   6  -8   6        2.16      -10.21     13.97 o
  -9  -7   6        4.52       31.20     21.54 o
  -8  -7   6        9.86        7.58     25.26 o
  -7  -7   6        1.59       -9.93     18.10 o
  -6  -7   6        4.29       -0.37      7.80 o
  -5  -7   6        0.13        3.74      6.66 o
  -4  -7   6       68.20       79.03      8.33 o
  -3  -7   6       47.74       63.32      7.69 o
  -2  -7   6        1.62       13.38      5.55 o
  -1  -7   6     3449.40     3450.00     49.18 o
   0  -7   6      539.81      573.16     16.13 o
   1  -7   6     1128.17     1096.94     35.88 o
   2  -7   6      179.34      203.76     11.41 o
   3  -7   6        3.11       -0.06      6.34 o
   4  -7   6       50.71       39.36      8.90 o
   5  -7   6       58.37       59.37     11.66 o
   6  -7   6        9.24       10.26     16.94 o
   7  -7   6       23.99       73.88     43.51 o
  -9  -6   6        9.43       38.84     18.52 o
  -8  -6   6        3.25       35.97     19.72 o
  -7  -6   6        1.25        4.37     15.24 o
  -6  -6   6       38.66       34.01      9.28 o
  -5  -6   6       60.40       86.41     15.83 o
  -4  -6   6      319.53      319.43     14.70 o
  -3  -6   6      176.26      236.13     12.73 o
  -2  -6   6      216.02      290.61     12.58 o
  -1  -6   6       81.03      128.69      8.37 o
   0  -6   6       35.52       12.84      5.14 o
   1  -6   6      189.98      280.43     11.43 o
   2  -6   6      405.52      419.06     14.55 o
   3  -6   6      104.50      106.18     10.79 o
   4  -6   6        5.44       -2.84      6.33 o
   5  -6   6        8.06        5.81      7.94 o
   6  -6   6        1.16       13.29     12.02 o
   7  -6   6        2.62        9.55     49.49 o
  -9  -5   6       14.98       -0.14     38.69 o
  -8  -5   6       37.60       44.70     19.62 o
  -7  -5   6       46.55       51.05     31.83 o
  -6  -5   6       57.66       61.71      9.84 o
  -5  -5   6      126.32      154.97     17.66 o
  -4  -5   6      422.94      461.97     17.52 o
  -3  -5   6        7.13        2.66      5.33 o
  -2  -5   6      766.93      713.95     18.15 o
  -1  -5   6     3340.52     3146.07     44.88 o
   0  -5   6        5.62       13.65      3.37 o
   1  -5   6     1533.06     1411.22     22.07 o
   2  -5   6      258.65      319.50     12.22 o
   3  -5   6       50.62       47.07      8.29 o
   4  -5   6       68.58       63.81      8.44 o
   5  -5   6      199.64      225.73     13.92 o
   6  -5   6        0.03       12.67      8.95 o
   7  -5   6        1.14       29.29     18.52 o
  -9  -4   6        0.02      -23.87     15.91 o
  -8  -4   6       41.90       59.10     21.87 o
  -7  -4   6       44.45       14.14     16.73 o
  -6  -4   6       37.36       37.01      9.52 o
  -5  -4   6      172.94      193.02     13.09 o
  -4  -4   6      455.07      446.31     15.10 o
  -3  -4   6      175.11      175.77      9.73 o
  -2  -4   6       26.96       83.84      7.28 o
  -1  -4   6     2708.74     2427.94     41.57 o
   0  -4   6     1416.33     1388.18     23.41 o
   1  -4   6     6357.93     6786.90     81.36 o
   2  -4   6      328.70      374.41     12.60 o
   3  -4   6        3.34       -5.76      5.49 o
   4  -4   6        0.66       -0.31      5.60 o
   5  -4   6       43.87       52.65      9.18 o
   6  -4   6        3.13        2.47     10.73 o
   7  -4   6       24.55       51.29     25.24 o
   8  -4   6       21.02       42.21     28.41 o
  -9  -3   6        0.98      -20.52     19.38 o
  -8  -3   6       39.78       40.40     20.71 o
  -7  -3   6       16.88       12.78     11.70 o
  -6  -3   6       10.64        8.93      7.78 o
  -5  -3   6       76.95       86.23      9.67 o
  -4  -3   6      235.94      231.44     10.73 o
  -3  -3   6       84.83      114.30      8.59 o
  -2  -3   6     2787.25     2532.16     40.01 o
  -1  -3   6     1033.18      936.08     17.93 o
   0  -3   6      684.85      724.95     14.59 o
   1  -3   6     1850.06     1760.00     24.96 o
   2  -3   6     3828.01     3978.65     56.79 o
   3  -3   6     1170.34     1117.92     24.50 o
   4  -3   6       99.40       93.41      9.40 o
   5  -3   6        5.89       12.31      7.10 o
   6  -3   6        1.74       -3.45      7.58 o
   7  -3   6       49.53       31.76     22.80 o
   8  -3   6       23.57       15.11     25.39 o
  -9  -2   6        3.70       -8.18     33.00 o
  -8  -2   6        4.83       26.71     20.54 o
  -7  -2   6        0.04      -15.84     10.56 o
  -6  -2   6       47.55       52.99      8.75 o
  -5  -2   6       15.81       15.29      6.88 o
  -4  -2   6      203.75      209.35     10.45 o
  -3  -2   6     1250.75     1133.19     22.36 o
  -2  -2   6      514.73      481.52     13.24 o
  -1  -2   6     1143.11     1191.16     21.05 o
   0  -2   6     1040.65      947.28     16.91 o
   1  -2   6     1298.88     1420.27     21.32 o
   2  -2   6      255.67      273.33     10.66 o
   3  -2   6      293.92      322.53     13.11 o
   4  -2   6        0.74        4.04      6.05 o
   5  -2   6      512.31      520.37     18.56 o
   6  -2   6       69.98       60.14      9.33 o
   7  -2   6        1.30      -20.71     19.47 o
   8  -2   6        2.38        9.55     22.64 o
  -9  -1   6        0.20        3.50     28.91 o
  -8  -1   6        0.01        0.90     20.27 o
  -7  -1   6       45.22       43.16     13.55 o
  -6  -1   6       50.14       48.17     10.92 o
  -5  -1   6      215.38      223.60     12.28 o
  -4  -1   6      188.02      179.01     11.16 o
  -3  -1   6       14.86        5.24      5.77 o
  -2  -1   6       49.14       55.42      6.49 o
  -1  -1   6       19.89       64.82     14.89 o
   0  -1   6       30.96       21.79      4.79 o
   1  -1   6     2919.96     3075.41     37.27 o
   2  -1   6     1025.56     1051.14     18.44 o
   3  -1   6        0.14       -1.33      4.07 o
   4  -1   6      730.30      678.79     23.93 o
   5  -1   6       90.79       86.98      8.64 o
   6  -1   6      110.22      113.50     10.27 o
   7  -1   6        3.78      -10.19     15.90 o
   8  -1   6       10.72       -5.48     22.69 o
  -9   0   6        1.46       48.47     37.67 o
  -8   0   6       13.81       26.59     22.58 o
  -7   0   6       51.27       44.87     14.61 o
  -6   0   6        4.92       16.18      8.17 o
  -5   0   6       39.24       40.25      8.04 o
  -4   0   6       35.25       48.96      6.98 o
  -3   0   6     1281.56     1277.40     23.32 o
  -2   0   6     1713.17     1815.91     27.42 o
  -1   0   6     1082.87     1167.28     29.03 o
   0   0   6      664.58      746.03     15.73 o
   1   0   6     3066.27     3040.08     39.20 o
   2   0   6        5.21       13.17      4.46 o
   3   0   6     1614.69     1702.91     26.22 o
   4   0   6       73.77       61.95      7.66 o
   5   0   6      162.55      170.09     10.60 o
   6   0   6        3.31        2.99      8.25 o
   7   0   6        0.09       -0.63     15.73 o
   8   0   6       10.29       36.56     27.30 o
   9   0   6        1.47        3.21     35.33 o
  -8   1   6        0.61       -3.66     22.19 o
  -7   1   6      115.34      123.10     22.41 o
  -6   1   6       84.50       70.21     11.37 o
  -5   1   6       95.81       95.08     10.94 o
  -4   1   6     2231.18     2133.76     38.08 o
  -3   1   6      592.20      602.73     13.81 o
  -2   1   6     1745.09     1580.16     23.80 o
  -1   1   6      761.61      690.90     15.30 o
   0   1   6     6209.22     5778.69     72.06 o
   1   1   6     6510.39     6225.76     79.73 o
   2   1   6      492.27      602.82     16.05 o
   3   1   6      648.46      569.49     16.15 o
   4   1   6       76.85       76.58      9.11 o
   5   1   6        5.38        3.45      6.02 o
   6   1   6        2.27       14.21      9.91 o
   7   1   6        5.64        5.50     15.70 o
   8   1   6        9.69        4.94     22.58 o
   9   1   6       22.37      -14.31     29.20 o
  -8   2   6      154.31      192.72     34.81 o
  -7   2   6       96.72      153.85     75.20 o
  -6   2   6      423.27      446.50     24.34 o
  -5   2   6        8.55        2.00      6.96 o
  -4   2   6     1314.03     1372.33     27.53 o
  -3   2   6      733.60      671.93     15.70 o
  -2   2   6     2553.27     2385.87     30.14 o
  -1   2   6       86.40       97.54      6.74 o
   0   2   6     3722.68     3485.39     70.35 o
   1   2   6     1838.98     1870.32     26.80 o
   2   2   6        4.63       16.01      5.46 o
   3   2   6     2138.24     2148.92     34.28 o
   4   2   6       83.21       67.02      8.03 o
   5   2   6       88.29       73.16      9.27 o
   6   2   6      119.73      107.92     12.39 o
   7   2   6        8.95        2.20     15.02 o
   8   2   6       44.06       32.08     22.45 o
   9   2   6        7.45       37.67     37.38 o
  -8   3   6       94.86      118.82     35.92 o
  -7   3   6        0.39        5.37     41.03 o
  -6   3   6     1393.10     1275.66     45.95 o
  -5   3   6        0.30       -3.37      6.64 o
  -4   3   6      177.93      138.29     10.36 o
  -3   3   6       74.02       90.12      7.21 o
  -2   3   6     2054.10     2064.17     31.26 o
  -1   3   6       57.67       62.01      5.10 o
   0   3   6      743.18      705.38     12.44 o
   1   3   6      723.45      682.92     12.90 o
   2   3   6     1177.61     1064.68     17.25 o
   3   3   6     1732.77     1840.12     27.38 o
   4   3   6     1098.68     1086.36     22.99 o
   5   3   6       55.52       42.68      7.67 o
   6   3   6       74.37      107.33     11.93 o
   7   3   6       23.79       30.99     18.99 o
   8   3   6        1.10       -2.58     17.49 o
   9   3   6        0.34       -3.45     21.14 o
  -8   4   6        0.20        3.78     24.69 o
  -7   4   6        4.35      -14.56     19.14 o
  -6   4   6       58.85       75.83     16.18 o
  -5   4   6        1.08        8.58     10.56 o
  -4   4   6      264.49      238.67     11.47 o
  -3   4   6       47.96       52.32      6.13 o
  -2   4   6        1.45        5.16      4.05 o
  -1   4   6      626.37      513.04     10.86 o
   0   4   6        0.23        7.40      2.97 o
   1   4   6      580.51      549.03     10.20 o
   2   4   6       17.27       47.05      7.25 o
   3   4   6      161.67      135.05     10.13 o
   4   4   6        3.89        4.39      4.05 o
   5   4   6      131.41      134.88     10.57 o
   6   4   6       45.30       43.08      9.25 o
   7   4   6        1.61      -15.05     13.45 o
   8   4   6      108.60      127.34     25.71 o
   9   4   6        9.43        1.51     21.10 o
  -7   5   6        0.75        9.17     26.72 o
  -6   5   6        2.97       -1.43     12.64 o
  -5   5   6       27.02       26.89      9.79 o
  -4   5   6        2.22        4.13      5.49 o
  -3   5   6      176.06      187.21     10.00 o
  -2   5   6       83.54       58.32      6.82 o
  -1   5   6        2.23       12.43      3.71 o
   0   5   6      878.80      943.13     14.44 o
   1   5   6      922.28      887.88     23.64 o
   2   5   6        3.86        4.24      4.57 o
   3   5   6     2152.60     2223.05     31.68 o
   4   5   6       12.48       17.39     11.14 o
   5   5   6       53.83       58.51      7.81 o
   6   5   6        0.00        9.52      6.79 o
   7   5   6        1.33        8.04     14.75 o
   8   5   6        2.81       28.28     19.51 o
   9   5   6        5.35      -14.90     18.87 o
  -7   6   6        8.56      -50.22     60.30 o
  -6   6   6        0.30       13.03     14.47 o
  -5   6   6       28.49       14.77      8.53 o
  -4   6   6        0.38        7.08      6.64 o
  -3   6   6      214.03      206.66     10.48 o
  -2   6   6      278.47      309.51     11.29 o
  -1   6   6      102.22      136.52      8.35 o
   0   6   6     1446.00     1216.52     19.52 o
   1   6   6      192.72      166.74      8.07 o
   2   6   6      395.79      345.56     10.88 o
   3   6   6     1734.50     1953.22     31.25 o
   4   6   6      470.10      465.24     14.47 o
   5   6   6       90.54       98.67     10.34 o
   6   6   6      234.41      242.38     21.14 o
   7   6   6      224.33      261.58     28.75 o
   8   6   6       21.32       31.54     25.99 o
   9   6   6        0.59       20.87     26.13 o
  -7   7   6        1.69      -33.51     24.76 o
  -6   7   6        7.16       32.34     19.60 o
  -5   7   6       23.64       25.10     11.24 o
  -4   7   6        3.03       22.99      6.53 o
  -3   7   6       64.40       67.78      7.40 o
  -2   7   6       43.15       62.57      6.25 o
  -1   7   6     1247.69     1237.67     24.19 o
   0   7   6      105.51      123.08      7.28 o
   1   7   6       55.47       83.72      5.92 o
   2   7   6     1342.48     1471.34     24.15 o
   3   7   6     1830.00     1917.42     30.81 o
   4   7   6       25.95       36.76      6.31 o
   5   7   6       34.13       45.11      8.60 o
   6   7   6       17.99       29.55     10.93 o
   7   7   6       17.95       35.81     15.83 o
   8   7   6       17.04       46.72     32.12 o
   9   7   6        2.96        2.62     19.65 o
  -6   8   6        4.05       -7.31     12.77 o
  -5   8   6        4.71       -5.18     10.27 o
  -4   8   6       12.09       19.20      8.28 o
  -3   8   6        1.78        9.66      5.99 o
  -2   8   6       19.41       23.11      5.45 o
  -1   8   6       56.19       48.56      6.17 o
   0   8   6      158.44      141.71      8.29 o
   1   8   6      443.68      521.29     13.52 o
   2   8   6      588.90      559.17     12.08 o
   3   8   6        8.44        8.28      4.97 o
   4   8   6        2.93        0.64      5.15 o
   5   8   6      832.60      777.14     19.51 o
   6   8   6       16.62       17.25      9.70 o
   7   8   6        4.25       -7.87     21.61 o
   8   8   6        5.04        6.42     27.45 o
   9   8   6        0.29        4.96     18.57 o
  -6   9   6       11.37       13.89     15.71 o
  -5   9   6       66.88       49.70     14.33 o
  -4   9   6        6.89       18.23     12.12 o
  -3   9   6      212.26      223.75     15.95 o
  -2   9   6        6.94        7.05      6.81 o
  -1   9   6       13.65       13.86      5.09 o
   0   9   6      975.18      953.08     25.43 o
   1   9   6       28.10       44.78      5.90 o
   2   9   6      194.43      200.61      9.50 o
   3   9   6      898.29      793.24     20.52 o
   4   9   6      244.49      228.93     15.44 o
   5   9   6      717.62      696.03     18.62 o
   6   9   6      759.22      784.28     23.25 o
   7   9   6        9.07       12.19     13.06 o
   8   9   6        0.77       -1.75     25.40 o
  -5  10   6        4.21      -19.07     17.70 o
  -4  10   6        0.20       11.78     11.18 o
  -3  10   6       29.21       34.22     14.03 o
  -2  10   6      158.03      181.24     13.91 o
  -1  10   6        0.43       -4.09      5.30 o
   0  10   6      571.09      637.27     15.48 o
   1  10   6      120.99      124.76      8.86 o
   2  10   6        0.02       -1.86      4.35 o
   3  10   6      356.02      354.09     13.38 o
   4  10   6     1314.26     1271.85     33.84 o
   5  10   6      173.31      187.65     12.37 o
   6  10   6      113.09      122.65     11.50 o
   7  10   6      149.30      129.96     17.41 o
   8  10   6       52.91       43.51     27.16 o
  -5  11   6       17.35       41.16     15.45 o
  -4  11   6       24.49       18.57     13.17 o
  -3  11   6        0.65        7.26     10.91 o
  -2  11   6        4.82       -1.39      8.79 o
  -1  11   6       24.71       33.72      8.65 o
   0  11   6       32.33       33.20      7.49 o
   1  11   6        4.27        3.22      5.04 o
   2  11   6      298.63      288.83     11.14 o
   3  11   6      378.78      373.46     23.00 o
   4  11   6      245.33      259.98     14.72 o
   5  11   6       39.17       21.23      7.40 o
   6  11   6       11.10        7.28      7.59 o
   7  11   6        0.97       -3.83     10.55 o
   8  11   6       17.97       56.36     25.11 o
  -4  12   6        6.93       12.55     12.52 o
  -3  12   6        0.15       -2.34     11.67 o
  -2  12   6       24.23       41.20     12.36 o
  -1  12   6       25.02       33.17      9.74 o
   0  12   6       17.51       21.78      7.40 o
   1  12   6       76.57       84.46      8.71 o
   2  12   6     1146.18     1019.06     28.25 o
   3  12   6        4.96       -2.04     18.40 o
   4  12   6       54.38       63.23     14.31 o
   5  12   6      117.41      127.61     12.18 o
   6  12   6       50.29       46.61      9.60 o
   7  12   6        0.69        5.63     14.10 o
   8  12   6       15.50       49.06     23.65 o
  -3  13   6       14.67       33.45     17.18 o
  -2  13   6        0.00       -1.96     10.83 o
  -1  13   6        2.30       20.04     10.05 o
   0  13   6        0.17        7.01      8.38 o
   1  13   6      107.21      109.25      9.74 o
   2  13   6        7.43        0.26      7.51 o
   3  13   6       16.40        9.05     21.02 o
   4  13   6       16.73        2.92     21.02 o
   5  13   6      277.59      253.71     17.68 o
   6  13   6       64.58       65.82     12.35 o
   7  13   6        1.21        3.25     12.31 o
  -3  14   6        0.86       -3.94     13.40 o
  -2  14   6       97.09       96.74     24.76 o
  -1  14   6        3.86       -0.80     11.16 o
   0  14   6       82.77      106.83     12.83 o
   1  14   6        0.16        5.30      6.45 o
   2  14   6      112.62      119.00     12.29 o
   3  14   6       17.10       39.13     25.11 o
   4  14   6       79.65       73.59     28.33 o
   5  14   6        0.56        9.98      8.56 o
   6  14   6       35.54       55.89     26.72 o
   7  14   6        4.00       13.14     20.15 o
  -2  15   6        0.54       12.01     12.72 o
  -1  15   6       11.46       13.71     11.92 o
   0  15   6       14.70       14.70      9.95 o
   1  15   6       20.28       24.41      8.69 o
   2  15   6       54.79       52.35      9.94 o
   3  15   6       24.80       -0.29     23.07 o
   4  15   6       60.43       43.22     26.87 o
   5  15   6       29.40        4.67     23.36 o
   6  15   6        0.01      -12.48     21.35 o
   0  16   6        4.53       21.52     11.07 o
   1  16   6       17.94       26.14     10.83 o
   2  16   6       87.92      102.63     12.42 o
   3  16   6        7.78       22.19     25.70 o
   4  16   6        3.83       21.61     27.74 o
   5  16   6       39.25        3.21     27.16 o
  -3 -16   7       32.33       36.21     18.40 o
  -2 -16   7        4.67       13.64     11.71 o
  -5 -15   7        9.29       13.21     17.37 o
  -4 -15   7        5.92        0.24     12.44 o
  -3 -15   7        1.29       -3.60     12.74 o
  -2 -15   7      228.79      206.10     16.65 o
  -1 -15   7       33.21       28.61     10.66 o
   0 -15   7        2.69        8.21      9.51 o
   1 -15   7       24.50       26.28     11.27 o
  -6 -14   7        2.75       15.82     22.49 o
  -5 -14   7       33.30       47.78     23.22 o
  -4 -14   7       82.50       99.73     18.78 o
  -3 -14   7        3.45       24.28      9.96 o
  -2 -14   7        0.67        2.63      7.18 o
  -1 -14   7        0.24       10.59      8.75 o
   0 -14   7       48.36       40.82     12.22 o
   1 -14   7        0.60       -2.49      9.20 o
   2 -14   7       98.25       81.52     15.06 o
  -7 -13   7        0.84        0.45     44.09 o
  -6 -13   7       21.82       23.78     11.63 o
  -5 -13   7        4.95       10.63      8.35 o
  -4 -13   7        0.00        6.00      7.41 o
  -3 -13   7       63.19       81.98     10.33 o
  -2 -13   7        0.01        5.97      7.67 o
  -1 -13   7       23.49       19.99     10.15 o
   0 -13   7      349.61      344.89     22.50 o
   1 -13   7        4.00       -4.71     11.06 o
   2 -13   7       10.99        9.90     10.28 o
   3 -13   7        1.43       -3.77     12.55 o
  -7 -12   7        1.18       -7.25     12.12 o
  -6 -12   7       28.33       60.72     14.40 o
  -5 -12   7      134.43       97.94     23.10 o
  -4 -12   7      548.91      482.59     38.68 o
  -3 -12   7       25.71       24.34      8.27 o
  -2 -12   7      164.35      185.86     12.98 o
  -1 -12   7      187.46      215.25     14.76 o
   0 -12   7       32.62       61.33     10.51 o
   1 -12   7      155.22      145.03     16.49 o
   2 -12   7       18.65       21.99     10.94 o
   3 -12   7        6.00       19.99     11.29 o
   4 -12   7        1.61       37.52     12.65 o
  -8 -11   7        1.84       -2.61     15.55 o
  -7 -11   7        6.81       -0.87     11.75 o
  -6 -11   7        1.28        3.11     11.23 o
  -5 -11   7      105.73      121.03     13.38 o
  -4 -11   7       18.69       29.27      8.94 o
  -3 -11   7      221.51      272.50     18.51 o
  -2 -11   7      646.67      539.17     19.98 o
  -1 -11   7       29.54       45.21      8.71 o
   0 -11   7       73.15       75.86     10.95 o
   1 -11   7       16.75       19.65     10.98 o
   2 -11   7      131.65      154.13     17.79 o
   3 -11   7      161.77      172.02     17.79 o
   4 -11   7       28.46       51.90     13.35 o
  -8 -10   7       10.13       13.82     15.06 o
  -7 -10   7        0.10       -1.66     12.45 o
  -6 -10   7        0.73       -1.31      9.45 o
  -5 -10   7       51.95       61.25     11.44 o
  -4 -10   7       22.24       10.28      8.08 o
  -3 -10   7      629.80      557.54     30.34 o
  -2 -10   7       32.90       31.44      8.04 o
  -1 -10   7        4.59        5.78      8.26 o
   0 -10   7       10.86       19.42      6.95 o
   1 -10   7      198.24      206.91     15.82 o
   2 -10   7      315.84      313.50     22.69 o
   3 -10   7      244.79      192.25     17.96 o
   4 -10   7       59.44       82.01     14.41 o
   5 -10   7      281.42      294.76     29.57 o
  -8  -9   7       31.19       51.72     20.98 o
  -7  -9   7        2.54       -1.69     11.39 o
  -6  -9   7        9.69       -4.83      9.29 o
  -5  -9   7      240.33      248.56     18.34 o
  -4  -9   7      287.78      308.93     14.47 o
  -3  -9   7        0.09       -9.10      6.63 o
  -2  -9   7      395.59      366.30     15.49 o
  -1  -9   7       16.84       19.09      6.19 o
   0  -9   7     1303.23     1274.68     27.09 o
   1  -9   7       74.52       83.97      9.73 o
   2  -9   7       58.77       68.50     10.37 o
   3  -9   7       58.37       63.31     13.54 o
   4  -9   7      322.99      297.65     21.57 o
   5  -9   7       26.34       46.88     14.35 o
   6  -9   7        1.77       -3.63     17.15 o
  -8  -8   7        0.65       13.17     16.54 o
  -7  -8   7        2.35        5.01     12.17 o
  -6  -8   7        4.17       -1.54      9.91 o
  -5  -8   7       54.30       43.23      9.36 o
  -4  -8   7       64.91       63.86     10.96 o
  -3  -8   7      240.19      251.71     13.65 o
  -2  -8   7      754.57      762.78     20.44 o
  -1  -8   7      465.20      412.40     14.66 o
   0  -8   7        5.20        4.41      5.72 o
   1  -8   7      273.91      318.65     16.31 o
   2  -8   7       19.52       27.35      6.70 o
   3  -8   7      383.95      405.40     18.52 o
   4  -8   7       90.23      110.35     14.53 o
   5  -8   7       47.10       81.91     14.25 o
   6  -8   7       67.37       58.08     21.89 o
  -9  -7   7        0.23       -6.02     19.46 o
  -8  -7   7        1.79       -8.91     16.41 o
  -7  -7   7        4.69        9.02     16.11 o
  -6  -7   7        0.53        4.35      6.99 o
  -5  -7   7      257.39      255.61     14.77 o
  -4  -7   7      279.37      305.38     17.51 o
  -3  -7   7      687.81      696.45     19.68 o
  -2  -7   7       11.20       10.99      5.82 o
  -1  -7   7       10.05       34.13      6.26 o
   0  -7   7       20.20       24.29      6.33 o
   1  -7   7      285.43      253.32     11.05 o
   2  -7   7      165.12      185.24     11.00 o
   3  -7   7       19.18       15.10      7.41 o
   4  -7   7       38.06       20.42      8.38 o
   5  -7   7       93.47       83.98     12.51 o
   6  -7   7       48.26       65.48     17.47 o
  -9  -6   7        0.07       -9.05     27.30 o
  -8  -6   7        3.66       14.82     18.69 o
  -7  -6   7        1.99       -4.77     11.51 o
  -6  -6   7      222.21      215.84     15.29 o
  -5  -6   7       40.57       35.18      9.25 o
  -4  -6   7       73.84       60.61      9.00 o
  -3  -6   7        6.12       18.74      6.54 o
  -2  -6   7     1040.05      970.25     22.98 o
  -1  -6   7      171.44      266.57     12.36 o
   0  -6   7      952.21      992.07     22.87 o
   1  -6   7      915.70      979.47     20.36 o
   2  -6   7      451.17      493.71     16.38 o
   3  -6   7       45.16       40.86      8.21 o
   4  -6   7       92.48       99.13     10.91 o
   5  -6   7       36.46       39.65     13.94 o
   6  -6   7        0.01       31.38     11.57 o
   7  -6   7        7.44       21.32     39.42 o
  -9  -5   7        0.11       -0.21     19.71 o
  -8  -5   7        5.14       22.12     18.62 o
  -7  -5   7      149.84      149.17     19.64 o
  -6  -5   7       17.10       19.84      8.97 o
  -5  -5   7       80.47       70.45      9.44 o
  -4  -5   7       11.62       22.70      7.20 o
  -3  -5   7      149.38      133.89      9.61 o
  -2  -5   7       10.55       12.88      9.28 o
  -1  -5   7      162.37      211.52     11.18 o
   0  -5   7     1224.10     1146.31     21.71 o
   1  -5   7      736.05      830.63     16.66 o
   2  -5   7      362.61      392.39     14.86 o
   3  -5   7       82.43       73.40      9.54 o
   4  -5   7      167.26      186.78     17.40 o
   5  -5   7        0.15        3.99      7.79 o
   6  -5   7       32.99       35.32     10.23 o
   7  -5   7       10.96        6.49     23.37 o
  -9  -4   7        0.00        6.98     21.65 o
  -8  -4   7        0.55       26.14     20.85 o
  -7  -4   7        6.07        2.45     11.66 o
  -6  -4   7      156.20      183.12     14.24 o
  -5  -4   7      240.50      242.29     16.92 o
  -4  -4   7      207.48      200.20     12.40 o
  -3  -4   7        1.16       -2.04      4.83 o
  -2  -4   7        7.34       10.19      4.99 o
  -1  -4   7      359.99      431.84     13.49 o
   0  -4   7      162.60      196.93     10.17 o
   1  -4   7      186.15      200.07     10.91 o
   2  -4   7      171.07      240.42     14.72 o
   3  -4   7      566.74      565.23     16.99 o
   4  -4   7        0.14       -5.44      5.50 o
   5  -4   7       48.63       40.47      8.95 o
   6  -4   7       12.97       11.84      9.55 o
   7  -4   7        1.10       22.18     18.07 o
   8  -4   7       37.21      -17.96     24.74 o
  -9  -3   7       12.42      -26.57     27.16 o
  -8  -3   7        4.10       -8.75     18.58 o
  -7  -3   7        0.69        8.05     11.98 o
  -6  -3   7        1.99       -9.69      7.99 o
  -5  -3   7      176.98      158.29     12.36 o
  -4  -3   7        0.57       -6.90      5.84 o
  -3  -3   7      868.06      791.87     20.41 o
  -2  -3   7      946.43     1007.91     22.06 o
  -1  -3   7      109.81      100.55      8.33 o
   0  -3   7       58.07      107.18      8.70 o
   1  -3   7     1139.68     1310.70     24.49 o
   2  -3   7     3096.67     3097.60     46.84 o
   3  -3   7     2731.21     2712.06     44.47 o
   4  -3   7       20.98       27.64      7.67 o
   5  -3   7       22.38       16.18      7.46 o
   6  -3   7       33.42       40.99     13.10 o
   7  -3   7       10.33       25.52     17.56 o
   8  -3   7        3.08       28.60     25.29 o
  -9  -2   7        1.12        9.64     31.83 o
  -8  -2   7        4.44      -22.33     18.98 o
  -7  -2   7       27.37       22.10     15.03 o
  -6  -2   7        4.15       12.72      7.67 o
  -5  -2   7       19.80       22.95      7.69 o
  -4  -2   7      224.00      217.46     11.75 o
  -3  -2   7      389.26      383.48     14.33 o
  -2  -2   7      155.51      185.51     10.88 o
  -1  -2   7      981.44      878.50     18.31 o
   0  -2   7      926.02     1027.16     18.70 o
   1  -2   7      368.37      436.45     11.94 o
   2  -2   7        3.13        7.16      4.70 o
   3  -2   7     2324.30     2479.52     38.02 o
   4  -2   7      606.68      605.62     19.29 o
   5  -2   7        1.17       -1.64      5.40 o
   6  -2   7        3.77       15.66     10.01 o
   7  -2   7       42.19       30.01     20.29 o
   8  -2   7        2.46       33.41     24.67 o
  -9  -1   7        0.83       23.65     35.04 o
  -8  -1   7        0.12      -18.00     19.27 o
  -7  -1   7        2.40      -12.46     13.31 o
  -6  -1   7       17.83       18.32      8.56 o
  -5  -1   7        0.79        8.01      6.70 o
  -4  -1   7      130.85      107.37     10.34 o
  -3  -1   7     1099.69      977.52     21.65 o
  -2  -1   7      120.35      149.07      9.31 o
  -1  -1   7     1889.58     2061.30     32.24 o
   0  -1   7        1.00       -1.63      4.37 o
   1  -1   7       22.16       29.49      5.22 o
   2  -1   7        7.36       10.75      5.45 o
   3  -1   7     1366.37     1225.00     23.96 o
   4  -1   7      284.19      317.74     16.31 o
   5  -1   7      177.72      154.07     12.43 o
   6  -1   7       31.70       29.69      7.53 o
   7  -1   7        8.40      -10.61     19.41 o
   8  -1   7        2.04       29.24     26.21 o
  -8   0   7       25.46       41.24     24.67 o
  -7   0   7        8.31       -5.18     15.07 o
  -6   0   7       33.14       23.94      8.58 o
  -5   0   7        4.78       -2.11      6.52 o
  -4   0   7      701.34      695.28     17.47 o
  -3   0   7      556.64      552.96     20.03 o
  -2   0   7      800.56      710.38     16.07 o
  -1   0   7        2.13       15.04      4.93 o
   0   0   7     3209.30     3299.84     46.07 o
   1   0   7     1771.64     1955.80     28.93 o
   2   0   7       44.64       24.67      5.10 o
   3   0   7     1536.81     1593.99     27.37 o
   4   0   7       37.58       40.72      7.06 o
   5   0   7      191.60      210.20     12.22 o
   6   0   7       48.21       53.44     10.82 o
   7   0   7        2.14       -1.80     15.21 o
   8   0   7        1.11      -21.69     21.12 o
  -8   1   7        1.78        0.02     23.49 o
  -7   1   7      106.48      110.12     21.88 o
  -6   1   7     1187.71     1205.18     53.05 o
  -5   1   7      409.82      417.15     15.12 o
  -4   1   7      122.73      125.27      9.66 o
  -3   1   7       95.77       74.96      7.27 o
  -2   1   7       34.68       30.29      7.10 o
  -1   1   7      198.73      240.50     10.19 o
   0   1   7      551.37      521.94     20.49 o
   1   1   7     1067.15     1198.39     20.43 o
   2   1   7     3682.72     3588.93     50.89 o
   3   1   7       58.30       85.10      8.55 o
   4   1   7       21.35        8.65      5.28 o
   5   1   7       28.31       22.16      6.10 o
   6   1   7      486.75      537.49     28.17 o
   7   1   7        2.04       -1.83     15.02 o
   8   1   7        6.95        9.74     22.09 o
   9   1   7        0.14        3.21     33.00 o
  -8   2   7        5.84        7.98     21.87 o
  -7   2   7      140.25      157.14     37.09 o
  -6   2   7       12.36       38.40     12.05 o
  -5   2   7       37.31       34.33      8.49 o
  -4   2   7       13.14       26.89      7.10 o
  -3   2   7       91.59       87.54      7.41 o
  -2   2   7       36.63       31.47      5.54 o
  -1   2   7      236.46      219.31     12.28 o
   0   2   7      199.73      226.17     13.47 o
   1   2   7      431.59      468.22     15.76 o
   2   2   7     1727.47     1683.45     24.60 o
   3   2   7        5.29       20.84      5.65 o
   4   2   7     1390.64     1374.93     22.82 o
   5   2   7      557.93      645.01     23.94 o
   6   2   7      169.02      224.04     16.56 o
   7   2   7       32.70       57.24     18.45 o
   8   2   7       74.44      111.45     62.93 o
   9   2   7       54.22       61.03     37.96 o
  -8   3   7        1.36       -4.47     24.27 o
  -7   3   7        0.21        4.09     19.77 o
  -6   3   7     1163.19     1152.82     90.78 o
  -5   3   7      141.09      152.03     12.97 o
  -4   3   7       44.83       57.21      7.92 o
  -3   3   7       50.57       75.12      7.27 o
  -2   3   7      312.32      295.24     12.22 o
  -1   3   7      424.62      459.53     19.30 o
   0   3   7       33.64       39.02      4.63 o
   1   3   7        0.75        6.55      3.66 o
   2   3   7     4132.36     4550.27     57.15 o
   3   3   7      377.43      311.99     11.14 o
   4   3   7      451.58      489.10     13.95 o
   5   3   7       73.71       66.01      8.65 o
   6   3   7        2.10        6.47      8.90 o
   7   3   7        0.04      -23.57     15.71 o
   8   3   7       45.16       37.02     25.26 o
   9   3   7        8.08      -16.06     29.20 o
  -8   4   7        2.25       66.37     30.28 o
  -7   4   7        9.07        9.52     22.34 o
  -6   4   7       22.35       29.74     15.24 o
  -5   4   7       10.59       32.26      9.84 o
  -4   4   7       27.31       19.35      6.24 o
  -3   4   7        1.71        2.33      4.86 o
  -2   4   7       99.11       95.54      7.22 o
  -1   4   7      739.87      709.92     14.42 o
   0   4   7     1694.98     1568.71     21.81 o
   1   4   7      464.45      462.92     11.37 o
   2   4   7     1602.00     1415.72     24.52 o
   3   4   7     1666.92     1995.41     29.53 o
   4   4   7       99.51       83.90      6.81 o
   5   4   7      148.75      187.33     12.15 o
   6   4   7       36.74       47.91      8.82 o
   7   4   7        5.92       12.73     17.63 o
   8   4   7       47.65       56.29     25.11 o
   9   4   7       48.88       36.13     33.00 o
  -7   5   7        3.61       -3.89     20.62 o
  -6   5   7        0.48       -4.86     17.37 o
  -5   5   7       39.18       61.01     11.32 o
  -4   5   7        1.16       -1.04      5.80 o
  -3   5   7       97.64      101.06      8.47 o
  -2   5   7      408.12      343.70     11.31 o
  -1   5   7     2166.17     2047.61     26.24 o
   0   5   7      829.34      891.04     14.80 o
   1   5   7     7522.91     7614.58     83.03 o
   2   5   7       62.03       83.71      6.77 o
   3   5   7       10.59        7.58      4.47 o
   4   5   7       39.68       28.51      4.85 o
   5   5   7      662.87      662.63     20.25 o
   6   5   7       17.21       34.46      7.77 o
   7   5   7       60.27       96.08     32.12 o
   8   5   7       16.11       14.02     27.74 o
   9   5   7        1.89       13.26     28.47 o
  -7   6   7        0.64      -38.98     25.99 o
  -6   6   7        0.16       11.95     14.11 o
  -5   6   7       43.02       54.20     21.44 o
  -4   6   7      108.86      109.90      9.22 o
  -3   6   7       13.09       22.37      6.04 o
  -2   6   7     1343.75     1290.43     25.73 o
  -1   6   7       22.02       25.78      4.77 o
   0   6   7        3.20        6.56      4.15 o
   1   6   7     2817.70     3213.62     44.52 o
   2   6   7       79.36       57.28      7.25 o
   3   6   7      858.94      982.17     21.13 o
   4   6   7      299.39      345.15     13.87 o
   5   6   7       82.93       88.55     12.43 o
   6   6   7       95.76       97.55     13.11 o
   7   6   7       24.20       27.16     25.70 o
   8   6   7       22.44       37.09     30.08 o
   9   6   7       10.96       14.12     21.08 o
  -7   7   7        4.20        5.79     29.10 o
  -6   7   7        6.13       -4.67     18.86 o
  -5   7   7        8.00        8.50     10.84 o
  -4   7   7       31.05       37.90      8.53 o
  -3   7   7        0.75        7.98      5.64 o
  -2   7   7      437.88      489.55     14.67 o
  -1   7   7       76.49       85.81      7.10 o
   0   7   7      348.02      380.36     13.12 o
   1   7   7       76.49       66.03      6.10 o
   2   7   7      561.36      575.24     14.64 o
   3   7   7      327.73      324.41     12.17 o
   4   7   7      858.61      799.47     19.06 o
   5   7   7       72.44       76.42     10.33 o
   6   7   7       82.17       94.04     16.57 o
   7   7   7        0.56       16.31     17.87 o
   9   7   7        1.01        1.54     21.44 o
  -6   8   7        0.23       -4.65     21.07 o
  -5   8   7        0.21       -4.41     10.36 o
  -4   8   7       13.89       26.95      8.27 o
  -3   8   7      115.85      123.46      9.49 o
  -2   8   7      307.01      343.43     13.96 o
  -1   8   7       18.43       15.14      5.60 o
   0   8   7       15.57       22.65      5.52 o
   1   8   7      644.26      652.70     14.69 o
   2   8   7      535.35      579.87     14.67 o
   3   8   7       97.60      101.74      7.53 o
   4   8   7      177.57      200.53     10.87 o
   5   8   7        0.50       -0.94      6.30 o
   6   8   7      132.88      154.19     15.31 o
   7   8   7       58.06       30.84     24.97 o
   8   8   7       29.40       -5.26     27.74 o
   9   8   7        9.82       26.86     33.87 o
  -6   9   7        7.78      -12.00     13.83 o
  -5   9   7        2.60       -7.88     13.36 o
  -4   9   7      100.49       96.34     16.15 o
  -3   9   7      102.77      103.18     10.90 o
  -2   9   7      129.67      111.56      9.60 o
  -1   9   7      282.22      280.13     17.17 o
   0   9   7       41.16       29.57      5.99 o
   1   9   7      161.38      170.19     13.76 o
   2   9   7      534.53      559.13     17.67 o
   3   9   7      297.98      306.21     15.81 o
   4   9   7       76.28      110.50     15.93 o
   5   9   7      310.43      288.44     13.90 o
   6   9   7      295.70      309.80     23.44 o
   7   9   7       15.70       38.54     18.46 o
   8   9   7       56.39       40.30     30.37 o
  -5  10   7        0.60       -5.99     12.18 o
  -4  10   7       10.81       12.91     11.87 o
  -3  10   7       33.58       55.96     18.50 o
  -2  10   7      138.36      147.16     13.14 o
  -1  10   7      142.58      130.08     11.92 o
   0  10   7       11.91       10.81      5.70 o
   1  10   7      261.04      304.43     12.19 o
   2  10   7      723.31      670.19     17.28 o
   3  10   7        0.62       -0.69      6.24 o
   4  10   7      911.26      996.86     26.38 o
   5  10   7       10.04        0.23      7.24 o
   6  10   7      281.42      288.70     15.96 o
   7  10   7        0.11       -5.75     14.74 o
   8  10   7       79.09       30.37     21.03 o
  -5  11   7        1.01        6.62     15.55 o
  -4  11   7        0.89        7.26     12.19 o
  -3  11   7        0.06       19.02     11.63 o
  -2  11   7       84.31       93.74     13.20 o
  -1  11   7      204.29      217.41     15.00 o
   0  11   7       56.75       53.63      7.12 o
   1  11   7       83.93       77.90      8.45 o
   2  11   7       39.11       45.91      7.08 o
   3  11   7      723.96      714.12     20.70 o
   4  11   7      184.59      146.51     11.69 o
   5  11   7       23.46       43.67      8.44 o
   6  11   7       36.80       46.72      9.47 o
   7  11   7       34.63       41.73     18.38 o
   8  11   7        0.05       15.77     21.32 o
  -4  12   7       22.96       62.55     32.75 o
  -3  12   7        0.90       20.37     21.97 o
  -2  12   7       67.57       31.64     13.86 o
  -1  12   7       24.39       12.19      9.42 o
   0  12   7        1.51       -0.93      7.06 o
   1  12   7      520.93      445.59     14.86 o
   2  12   7       11.77       10.19      5.85 o
   3  12   7       65.34       63.40      8.16 o
   4  12   7      282.17      320.95     15.12 o
   5  12   7        0.18       -2.82      6.83 o
   6  12   7       20.98       23.56      9.98 o
   7  12   7       14.50        3.56     14.16 o
  -3  13   7       55.93       42.15     14.14 o
  -2  13   7      303.90      277.23     32.64 o
  -1  13   7       74.16       72.90     12.70 o
   0  13   7       98.87       68.92     10.44 o
   1  13   7       54.68       71.69      9.56 o
   2  13   7       57.54       62.19     11.46 o
   3  13   7      143.19      132.16     12.06 o
   4  13   7       19.81       32.60     16.21 o
   5  13   7       15.17        2.13      7.85 o
   6  13   7       45.88       56.40      9.76 o
   7  13   7       12.97       33.61     32.12 o
  -2  14   7       50.57       42.07     15.03 o
  -1  14   7      207.33      152.52     19.37 o
   0  14   7        2.33        8.14     10.44 o
   1  14   7      177.61      193.82     13.28 o
   2  14   7       88.48      112.49     17.91 o
   3  14   7        5.30       -2.61      7.53 o
   4  14   7       91.40       93.68     14.37 o
   5  14   7        2.84       15.77     11.70 o
   6  14   7        2.05        6.56     15.25 o
  -1  15   7        2.12        7.79     12.04 o
   0  15   7       17.23       14.53     10.46 o
   1  15   7        1.95       11.37      7.48 o
   2  15   7        0.12       -2.08      8.51 o
   3  15   7        1.13        5.19      8.33 o
   4  15   7       29.63       43.51     27.45 o
   5  15   7       85.68      112.60     36.80 o
   6  15   7       24.54       29.48     24.53 o
   0  16   7       26.85       39.98     12.48 o
   1  16   7       17.76       20.25      8.43 o
   2  16   7        1.67       14.35      9.97 o
   3  16   7       16.18       18.96     10.25 o
   4  16   7        0.02       14.31     25.99 o
  -4 -15   8        0.51        4.73     17.67 o
  -3 -15   8        2.37       16.83     13.67 o
  -2 -15   8        7.49       10.35      9.90 o
  -1 -15   8        0.41       10.01      9.78 o
   0 -15   8       61.29       71.31     13.47 o
  -6 -14   8        5.21        4.42     16.73 o
  -5 -14   8        0.62       22.85      9.63 o
  -4 -14   8       12.77       27.38      8.48 o
  -3 -14   8       16.57       28.53      9.19 o
  -2 -14   8       57.16       55.26     11.97 o
  -1 -14   8        6.54       10.07     10.35 o
   0 -14   8       56.49       44.34     12.62 o
   1 -14   8        9.85       20.86     14.53 o
  -6 -13   8        0.64        8.72     21.55 o
  -5 -13   8        0.64        7.64     10.24 o
  -4 -13   8       27.96       27.34      8.37 o
  -3 -13   8      308.10      334.03     21.16 o
  -2 -13   8       27.22       40.00      9.33 o
  -1 -13   8      156.13      173.06     16.76 o
   0 -13   8       58.62       60.79     13.10 o
   1 -13   8       23.08       22.15     12.73 o
   2 -13   8       36.10       41.69     12.29 o
   3 -13   8      129.84      143.05     17.70 o
  -7 -12   8       26.66       35.91     12.94 o
  -6 -12   8       40.50       40.46     12.95 o
  -5 -12   8       48.77       63.31     11.42 o
  -4 -12   8      151.86      169.41     14.57 o
  -3 -12   8        0.93       12.89      8.69 o
  -2 -12   8       21.59       30.39      8.83 o
  -1 -12   8        3.63        3.76      7.53 o
   0 -12   8        9.70       16.10     10.80 o
   1 -12   8      161.79      173.85     18.21 o
   2 -12   8       98.20      107.51     16.14 o
   3 -12   8       56.23       74.07     14.58 o
  -7 -11   8        5.04        5.97     13.19 o
  -6 -11   8       24.36       21.57     12.22 o
  -5 -11   8        4.81        2.66      8.91 o
  -4 -11   8      163.88      195.79     15.93 o
  -3 -11   8       14.97        4.25      8.45 o
  -2 -11   8     1117.88     1002.98     29.86 o
  -1 -11   8        9.42        8.07      7.79 o
   0 -11   8       19.25       13.45      8.52 o
   1 -11   8      199.08      200.27     18.55 o
   2 -11   8       10.90        3.79     11.04 o
   3 -11   8       92.06      107.55     15.38 o
   4 -11   8        2.44       19.94     11.82 o
  -8 -10   8        0.80       21.10     16.62 o
  -7 -10   8        1.93       -3.90     11.90 o
  -6 -10   8      100.09       94.04     14.00 o
  -5 -10   8       33.03       34.86     10.69 o
  -4 -10   8        3.31        2.86     10.66 o
  -3 -10   8       34.07       31.39     12.69 o
  -2 -10   8       65.00       43.78      8.58 o
  -1 -10   8     2856.86     2533.58     43.10 o
   0 -10   8        0.05        1.97      7.28 o
   1 -10   8        9.86        5.42      9.06 o
   2 -10   8       42.17       76.23     45.02 o
   3 -10   8        0.73        3.45     12.04 o
   4 -10   8        2.61       14.19     11.58 o
   5 -10   8       56.25       50.23     29.60 o
  -8  -9   8        5.22        3.64     19.71 o
  -7  -9   8       23.19       27.69     16.94 o
  -6  -9   8       17.15       21.02     11.18 o
  -5  -9   8        4.67        8.28      9.24 o
  -4  -9   8       38.63       50.46      9.46 o
  -3  -9   8     1717.60     1796.17     70.48 o
  -2  -9   8       24.21       21.89      7.28 o
  -1  -9   8      132.68      156.95     11.49 o
   0  -9   8      114.48      131.98     11.21 o
   1  -9   8        1.33       37.97      7.92 o
   2  -9   8      134.65      146.39     14.70 o
   3  -9   8       10.92       20.53     12.59 o
   4  -9   8        6.34       11.97     10.49 o
   5  -9   8       47.18       48.83     15.45 o
  -8  -8   8       14.84       24.26     19.15 o
  -7  -8   8        0.04       15.85     13.60 o
  -6  -8   8        5.38      -14.70      9.80 o
  -5  -8   8       88.66       79.16     12.77 o
  -4  -8   8       29.58       44.18      8.87 o
  -3  -8   8       12.44        7.97      6.41 o
  -2  -8   8        7.43        5.82      6.37 o
  -1  -8   8      348.29      310.67     14.71 o
   0  -8   8       17.63       24.94      7.20 o
   1  -8   8      222.80      204.19     19.34 o
   2  -8   8       27.33       21.80      6.52 o
   3  -8   8      206.92      241.35     15.88 o
   4  -8   8        0.18       -1.41      9.47 o
   5  -8   8       94.83       90.73     23.02 o
   6  -8   8        1.30      -19.91     23.65 o
  -8  -7   8        4.08      -11.24     16.52 o
  -7  -7   8        6.01       16.81     28.81 o
  -6  -7   8       35.13       36.30     12.34 o
  -5  -7   8      432.81      451.44     21.82 o
  -4  -7   8        0.01        6.21      8.31 o
  -3  -7   8        0.85        4.12      6.06 o
  -2  -7   8        4.46        7.91      5.93 o
  -1  -7   8     1044.32     1026.65     23.20 o
   0  -7   8     1290.82     1259.11     29.40 o
   1  -7   8     1102.72     1111.79     22.70 o
   2  -7   8       13.69       13.49      6.26 o
   3  -7   8      746.24      755.08     27.92 o
   4  -7   8        0.64        1.37      9.83 o
   5  -7   8       80.37       59.10     15.22 o
   6  -7   8       14.05       25.97     19.68 o
  -8  -6   8        0.82      -17.80     17.12 o
  -7  -6   8        2.77       11.33     13.77 o
  -6  -6   8        2.48       11.43     10.55 o
  -5  -6   8       30.08       30.26      8.12 o
  -4  -6   8       27.65       14.44     10.53 o
  -3  -6   8     1231.85     1240.23     44.82 o
  -2  -6   8      534.41      606.09     18.76 o
  -1  -6   8     1395.39     1154.40     30.14 o
   0  -6   8       38.82       74.97      7.91 o
   1  -6   8      182.79      193.60     10.86 o
   2  -6   8       33.73       41.91      7.51 o
   3  -6   8      139.50      167.62     12.66 o
   4  -6   8      278.11      272.87     19.01 o
   5  -6   8       39.63       32.76     11.41 o
   6  -6   8       51.60       58.98     16.58 o
   7  -6   8        0.46       51.98     37.67 o
  -9  -5   8        0.00       16.09     21.36 o
  -8  -5   8       21.50        7.60     18.74 o
  -7  -5   8       43.81       38.64     15.39 o
  -6  -5   8        9.44        9.80      9.60 o
  -5  -5   8      155.78      158.31     12.52 o
  -4  -5   8       26.38       21.65      8.17 o
  -3  -5   8      130.84      130.01     10.94 o
  -2  -5   8      134.49      213.90     12.13 o
  -1  -5   8       74.59       75.18      7.24 o
   0  -5   8       32.46       42.09      7.43 o
   1  -5   8      118.43       96.86      8.83 o
   2  -5   8       69.95       65.29      7.93 o
   3  -5   8       17.76        9.31      6.60 o
   4  -5   8       27.03       19.22      9.19 o
   5  -5   8      138.34      140.45     19.07 o
   6  -5   8        5.80       -2.18      9.92 o
   7  -5   8       19.25       27.45     33.87 o
  -9  -4   8        1.65        8.33     23.00 o
  -8  -4   8       27.85       36.99     21.81 o
  -7  -4   8       42.18       35.46     15.21 o
  -6  -4   8        0.45        9.66      9.45 o
  -5  -4   8      157.19      161.56     11.87 o
  -4  -4   8       70.31       61.91      8.73 o
  -3  -4   8      128.16      157.82     13.33 o
  -2  -4   8       78.68       93.30      8.53 o
  -1  -4   8       95.14      127.00     10.77 o
   0  -4   8      538.61      571.20     15.51 o
   1  -4   8     2292.64     2125.11     35.29 o
   2  -4   8       12.56       18.78      5.92 o
   3  -4   8      153.71      160.57     12.11 o
   4  -4   8        9.56        2.36      6.75 o
   5  -4   8        9.78       -0.14      7.19 o
   6  -4   8        3.44       23.05     10.63 o
   7  -4   8       26.25       31.30     24.23 o
  -9  -3   8        7.47       -9.05     31.83 o
  -8  -3   8        6.16        9.34     20.23 o
  -7  -3   8       38.93       59.31     14.11 o
  -6  -3   8      112.83       97.04     12.82 o
  -5  -3   8       70.25       86.91      9.51 o
  -4  -3   8       68.60       71.31      8.96 o
  -3  -3   8      565.26      538.11     17.91 o
  -2  -3   8      429.95      453.55     15.71 o
  -1  -3   8     8393.12     8725.55    117.48 o
   0  -3   8      458.05      509.90     16.17 o
   1  -3   8       26.74       13.38      5.50 o
   2  -3   8       50.50       57.33      7.08 o
   3  -3   8        0.37       -3.52      6.04 o
   4  -3   8       84.23       73.21     11.06 o
   5  -3   8      122.15      121.46     12.83 o
   6  -3   8       33.51       40.42     10.14 o
   7  -3   8        6.55       -4.28     20.11 o
   8  -3   8       12.19       36.79     28.02 o
  -8  -2   8        4.78       -8.21     28.32 o
  -7  -2   8        0.14      -18.79     12.80 o
  -6  -2   8      138.58      165.13     13.16 o
  -5  -2   8        7.85        9.74      6.87 o
  -4  -2   8      138.09      107.58     10.30 o
  -3  -2   8      546.56      547.11     16.36 o
  -2  -2   8        3.00        0.68      5.83 o
  -1  -2   8     1134.50     1022.88     29.05 o
   0  -2   8      453.02      594.72     14.85 o
   1  -2   8     7237.73     7567.38     83.13 o
   2  -2   8        0.03        1.95      5.31 o
   3  -2   8      204.73      205.37     15.18 o
   4  -2   8       12.51       21.04      7.55 o
   5  -2   8      508.70      569.28     21.86 o
   6  -2   8       55.28       59.14      9.84 o
   7  -2   8       48.93       91.49     20.74 o
   8  -2   8       25.38       64.38     28.18 o
  -8  -1   8        1.52       -2.34     26.86 o
  -7  -1   8        8.05        1.96     14.57 o
  -6  -1   8      103.73       91.66     12.27 o
  -5  -1   8      347.46      333.98     20.61 o
  -4  -1   8      267.41      278.66     14.91 o
  -3  -1   8       37.57       40.22      7.17 o
  -2  -1   8      155.31      150.51     10.82 o
  -1  -1   8      104.86      145.94      9.22 o
   0  -1   8      683.45      702.46     17.18 o
   1  -1   8     2818.51     2692.98     38.01 o
   2  -1   8       28.62       20.09      5.42 o
   3  -1   8      149.09      206.22     13.49 o
   4  -1   8      738.58      801.15     21.32 o
   5  -1   8        1.22        2.06      7.06 o
   6  -1   8       24.51       15.88     10.52 o
   7  -1   8        0.46        4.80     15.76 o
   8  -1   8       11.83       49.02     27.95 o
  -8   0   8        6.01       31.54     32.12 o
  -7   0   8       24.52       20.95     16.06 o
  -6   0   8      131.75      136.00     13.37 o
  -5   0   8       23.66       24.03      7.88 o
  -4   0   8       20.05        8.40      6.39 o
  -3   0   8      175.49      162.17     10.97 o
  -2   0   8       18.22       18.52      5.38 o
  -1   0   8     2872.68     2781.27     41.82 o
   0   0   8      729.69      769.74     18.06 o
   1   0   8      623.21      602.06     14.95 o
   2   0   8     1481.90     1422.60     25.03 o
   3   0   8      335.36      332.66     13.77 o
   4   0   8      526.79      561.28     17.92 o
   5   0   8       45.85       45.62     13.37 o
   6   0   8        7.76       10.52      9.87 o
   7   0   8      159.49      189.20     26.20 o
   8   0   8        8.55      -25.99     30.08 o
  -8   1   8        3.84       14.25     30.22 o
  -7   1   8       25.21       42.18     17.44 o
  -6   1   8       75.18      107.85     14.41 o
  -5   1   8       15.16        6.72      7.14 o
  -4   1   8       58.68       62.63      8.99 o
  -3   1   8      246.72      254.09     13.58 o
  -2   1   8        1.44        0.21      4.76 o
  -1   1   8     3748.02     3594.76     51.15 o
   0   1   8      933.56      897.08     19.43 o
   1   1   8     2111.68     2217.12     35.58 o
   2   1   8       77.75       82.60      7.46 o
   3   1   8      113.73       79.50     10.11 o
   4   1   8        0.29        3.72      4.43 o
   5   1   8        0.89       11.10      5.85 o
   6   1   8       11.51       20.44     18.63 o
   7   1   8       12.87        5.23     15.51 o
   8   1   8      154.45      139.61     45.85 o
  -8   2   8       13.67       30.63     29.78 o
  -7   2   8        3.55      -22.62     19.90 o
  -6   2   8      425.28      396.76     27.21 o
  -5   2   8       39.20       26.03      9.23 o
  -4   2   8      165.93      161.31     10.75 o
  -3   2   8      227.16      234.03     12.14 o
  -2   2   8     2508.24     2477.86     36.81 o
  -1   2   8      292.11      354.45     28.45 o
   0   2   8        7.42        0.00      4.55 o
   1   2   8        5.72       44.87     13.30 o
   2   2   8       21.15        5.89      5.19 o
   3   2   8      322.59      330.46     14.31 o
   4   2   8      555.39      590.50     18.92 o
   5   2   8        1.87        6.38      6.58 o
   6   2   8        3.40       -3.42      7.72 o
   7   2   8       50.70       39.08     42.93 o
   8   2   8       62.10       66.79     25.84 o
   9   2   8       24.62      -26.28     30.37 o
  -8   3   8       47.86       61.92     27.50 o
  -7   3   8        0.01        0.45     20.41 o
  -6   3   8      391.45      392.74     27.43 o
  -5   3   8       56.72       62.05     11.70 o
  -4   3   8      364.66      366.33     16.70 o
  -3   3   8       60.35       79.81      7.79 o
  -2   3   8      628.79      583.03     15.69 o
  -1   3   8      964.38      978.02     19.26 o
   0   3   8      638.47      602.53     13.66 o
   1   3   8     5943.66     5933.49     72.87 o
   2   3   8      225.38      210.46      9.58 o
   3   3   8       92.91      119.82      7.46 o
   4   3   8      337.70      321.55     12.42 o
   5   3   8        6.36       20.06      7.14 o
   6   3   8       48.70       87.36     11.27 o
   7   3   8        0.37       27.66     34.89 o
   8   3   8      103.74      118.77     26.93 o
   9   3   8       28.81       45.26     37.09 o
  -7   4   8        2.60       12.17     21.46 o
  -6   4   8        2.10       -5.73     13.31 o
  -5   4   8       17.13       18.35      9.78 o
  -4   4   8       26.00        5.49      7.10 o
  -3   4   8       43.65       34.33      6.24 o
  -2   4   8       22.95       13.47      5.06 o
  -1   4   8      331.82      370.74     12.00 o
   0   4   8       26.90       11.44      4.48 o
   1   4   8     1536.83     1602.63     25.45 o
   2   4   8      244.93      270.49     10.87 o
   3   4   8       12.07       15.57      4.33 o
   4   4   8      256.64      241.25     10.85 o
   5   4   8      215.49      272.78     14.72 o
   6   4   8        9.34       24.65      7.77 o
   7   4   8       37.63       72.42     32.71 o
   8   4   8       15.58       -2.04     27.74 o
   9   4   8       51.49       69.31     24.85 o
  -7   5   8        2.59       33.40     25.22 o
  -6   5   8       52.11       42.18     16.08 o
  -5   5   8       33.46       40.03     12.82 o
  -4   5   8       30.64       51.36      9.40 o
  -3   5   8      310.35      330.05     15.33 o
  -2   5   8        9.19       15.95      4.85 o
  -1   5   8       90.55      136.34      7.25 o
   0   5   8       60.97       39.71      4.84 o
   1   5   8      229.34      248.16      9.77 o
   2   5   8      108.10      105.17      6.33 o
   3   5   8        3.01       -3.28      3.30 o
   4   5   8      125.96      127.36      8.15 o
   5   5   8       69.16       87.26      8.87 o
   6   5   8       45.74       58.10      8.86 o
   7   5   8       10.14       39.42     28.62 o
   8   5   8       16.38       40.88     31.24 o
   9   5   8        5.97       32.46     23.45 o
  -7   6   8        8.70      -18.04     92.42 o
  -6   6   8        0.03       13.80     15.65 o
  -5   6   8       22.85       24.77     13.62 o
  -4   6   8      102.68      108.53      9.85 o
  -3   6   8        4.00        6.50      5.72 o
  -2   6   8      217.15      216.64     11.13 o
  -1   6   8      872.27      903.02     17.61 o
   0   6   8      591.98      605.48     12.27 o
   1   6   8     2577.30     2580.40     38.45 o
   2   6   8      298.17      255.89     11.42 o
   3   6   8      738.22      659.58     17.88 o
   4   6   8        6.65       -1.97      4.78 o
   5   6   8        0.88       -7.34      6.22 o
   6   6   8        0.28       -7.36      8.45 o
   7   6   8       68.74       92.62     23.78 o
   8   6   8       64.56       70.09     34.17 o
   9   6   8        0.85        6.52     20.14 o
  -7   7   8        0.12       37.75     41.76 o
  -6   7   8        0.01       -8.67     16.00 o
  -5   7   8        7.24       10.99     12.88 o
  -4   7   8        4.24       15.24      6.81 o
  -3   7   8        2.05        6.75      6.00 o
  -2   7   8       78.02       74.23      7.92 o
  -1   7   8       42.29       52.67      6.01 o
   0   7   8      274.97      277.13     11.68 o
   1   7   8     1220.86     1359.13     25.18 o
   2   7   8      128.30      139.28      8.99 o
   3   7   8        0.94        7.42      6.33 o
   4   7   8       95.87       85.11      8.49 o
   5   7   8      474.40      492.46     20.69 o
   6   7   8       92.51      112.77     16.75 o
   7   7   8        2.13       11.82     17.26 o
   8   7   8       69.53       77.68     34.46 o
   9   7   8        1.11        8.18     33.00 o
  -6   8   8        0.00       18.11     17.32 o
  -5   8   8        1.75      -10.91     10.85 o
  -4   8   8       27.52       40.02     10.80 o
  -3   8   8      253.59      308.04     13.84 o
  -2   8   8        5.62        4.03      5.43 o
  -1   8   8      219.65      229.89     13.60 o
   0   8   8      749.35      847.20     19.33 o
   1   8   8      528.46      622.87     15.31 o
   2   8   8      411.83      421.03     14.11 o
   3   8   8        8.86       15.87      5.49 o
   4   8   8       37.87       39.58      7.13 o
   5   8   8        3.47       -6.93      7.28 o
   6   8   8       61.52       61.55     15.19 o
   7   8   8        6.38        6.43     18.98 o
   8   8   8      173.64      109.82     30.38 o
  -6   9   8        9.74        4.99     33.73 o
  -5   9   8        0.30        7.97     15.17 o
  -4   9   8       26.65       48.62     13.80 o
  -3   9   8       12.63       17.15      8.81 o
  -2   9   8        0.44        6.59      5.98 o
  -1   9   8      305.63      342.84     18.99 o
   0   9   8      385.80      410.22     15.70 o
   1   9   8       39.32       44.36      6.75 o
   2   9   8      290.96      321.54     17.57 o
   3   9   8     2576.34     2561.47     43.89 o
   4   9   8        5.83       14.13      6.83 o
   5   9   8      123.52      120.41     11.75 o
   6   9   8       26.58       14.15     12.27 o
   7   9   8        0.01       -4.76     15.23 o
   8   9   8        7.63        1.17     28.91 o
  -5  10   8       25.20       23.63     14.33 o
  -4  10   8        4.05        7.52     12.07 o
  -3  10   8        7.24       28.71     12.24 o
  -2  10   8       30.65       30.16     10.35 o
  -1  10   8      132.88      124.14     11.87 o
   0  10   8       49.72       51.20      7.64 o
   1  10   8      598.72      568.88     16.02 o
   2  10   8       10.45       18.38      8.86 o
   3  10   8      730.57      660.13     37.22 o
   4  10   8      387.93      458.89     20.01 o
   5  10   8       76.45       82.43     10.35 o
   6  10   8        1.00        1.82     10.80 o
   7  10   8        1.78      -11.25     15.59 o
   8  10   8       39.88       57.53     28.62 o
  -5  11   8        3.16       -6.54     14.84 o
  -4  11   8        5.50        2.09     12.36 o
  -3  11   8        0.09       -5.25      9.27 o
  -2  11   8      118.06      151.76     16.02 o
  -1  11   8       99.59      123.00     12.45 o
   0  11   8       81.06       81.26     10.39 o
   1  11   8       46.07       33.54      7.63 o
   2  11   8      368.62      388.11     16.87 o
   3  11   8       40.16       31.37      8.59 o
   4  11   8      102.84      108.16     11.29 o
   5  11   8      108.72       86.33     10.27 o
   6  11   8      298.72      291.66     18.42 o
   7  11   8       12.22        6.73     14.74 o
   8  11   8        4.71        3.50     21.61 o
  -4  12   8        0.35       13.44     14.20 o
  -3  12   8        6.38       12.88     12.49 o
  -2  12   8       17.30       16.17     12.05 o
  -1  12   8       87.18       92.83     13.33 o
   0  12   8      184.58      189.68     14.68 o
   1  12   8        4.58        9.20      7.17 o
   2  12   8       15.07       16.14      6.97 o
   3  12   8       23.65       38.33      8.50 o
   4  12   8       12.60        2.31      7.43 o
   5  12   8      105.48      117.54     11.02 o
   6  12   8       50.43       40.00     11.21 o
   7  12   8       11.74       33.47     16.75 o
  -3  13   8        0.49       23.49     26.30 o
  -2  13   8        4.31      -15.98     10.65 o
  -1  13   8        0.01        2.95     11.09 o
   0  13   8      527.70      491.90     41.94 o
   1  13   8       12.60        7.89      7.30 o
   2  13   8      133.70      160.74     12.92 o
   3  13   8      251.84      256.38     14.53 o
   4  13   8       46.28       48.57     10.72 o
   5  13   8        0.50       -8.09      6.98 o
   6  13   8       25.32       28.35     10.57 o
   7  13   8        5.49        9.15     30.37 o
  -2  14   8       17.76        2.91     12.59 o
  -1  14   8        0.07        7.61     12.16 o
   0  14   8        2.35        6.00      8.67 o
   1  14   8       53.78       49.58      9.19 o
   2  14   8        8.34       25.98      7.44 o
   3  14   8      167.85      166.71     20.55 o
   4  14   8        0.32       14.59     19.27 o
   5  14   8       10.17        7.78     10.27 o
   6  14   8       26.09       50.07     18.89 o
  -1  15   8       12.97       27.25     13.72 o
   0  15   8        5.71        4.38     10.11 o
   1  15   8        2.17        9.76      9.99 o
   2  15   8       25.89       29.55     22.08 o
   3  15   8       22.21       22.22     12.56 o
   4  15   8        6.62        7.16     13.02 o
   5  15   8      111.76      116.22     23.51 o
   1  16   8       26.91       53.89     11.98 o
   2  16   8       42.42       50.76     12.39 o
   3  16   8       50.77       57.90     12.51 o
   4  16   8        0.01       10.06     13.02 o
  -4 -15   9        4.51        6.50     14.02 o
  -3 -15   9       42.60       55.00     13.15 o
  -2 -15   9       25.33       50.87     13.42 o
  -1 -15   9       80.31      124.06     17.78 o
  -5 -14   9        9.03       23.66     11.07 o
  -4 -14   9       91.54      140.97     21.56 o
  -3 -14   9        4.47       26.16     18.82 o
  -2 -14   9        0.03       33.12     15.46 o
  -1 -14   9       23.98       27.00     10.95 o
   0 -14   9        1.08       13.41     11.50 o
   1 -14   9        3.32        9.17     11.84 o
  -6 -13   9        2.31       -5.04     10.17 o
  -5 -13   9        0.94        5.74      9.82 o
  -4 -13   9        0.02       11.25      9.56 o
  -3 -13   9       54.97       66.56     11.14 o
  -2 -13   9        0.01       -1.90      9.84 o
  -1 -13   9       23.05       25.92     16.35 o
   0 -13   9       35.60       41.41     12.79 o
   1 -13   9        2.52       -7.61     13.28 o
   2 -13   9        0.38        3.52     12.30 o
  -7 -12   9        0.21        9.36     13.01 o
  -6 -12   9        0.03      -12.45     10.35 o
  -5 -12   9      139.00      108.28     15.60 o
  -4 -12   9        0.81       10.10      9.10 o
  -3 -12   9      195.06      183.30     15.81 o
  -2 -12   9      361.84      384.00     30.83 o
  -1 -12   9       57.84       85.10     13.64 o
   0 -12   9       40.75       50.33     12.76 o
   1 -12   9      209.58      176.10     18.63 o
   2 -12   9       13.82       -2.67     18.80 o
   3 -12   9        1.04        5.66     12.30 o
  -7 -11   9       37.59       50.67     13.99 o
  -6 -11   9      250.68      235.11     42.35 o
  -5 -11   9       16.47       10.55     10.90 o
  -4 -11   9       28.65       32.98     10.35 o
  -3 -11   9       47.80       56.76     10.76 o
  -2 -11   9       10.13       15.75      9.13 o
  -1 -11   9      268.89      292.87     18.06 o
   0 -11   9       81.97       82.62     13.99 o
   1 -11   9       18.67       17.48     11.09 o
   2 -11   9       49.44       65.36     14.58 o
   3 -11   9        5.67        1.42     12.85 o
   4 -11   9        2.04       10.20     13.43 o
  -7 -10   9        4.32       -4.25     12.79 o
  -6 -10   9       73.58       74.66     15.42 o
  -5 -10   9       49.38       44.39     26.36 o
  -4 -10   9      136.93      148.62     16.57 o
  -3 -10   9        1.72        4.14      8.60 o
  -2 -10   9       17.63       11.48      9.52 o
  -1 -10   9      611.39      646.88     23.85 o
   0 -10   9       53.14       50.97     10.45 o
   1 -10   9      728.31      686.99     30.16 o
   2 -10   9       35.14       55.98     13.49 o
   3 -10   9       89.01       86.81     16.37 o
   4 -10   9       13.05       16.77     11.64 o
   5 -10   9        3.06       13.56     15.43 o
  -8  -9   9        0.02      -14.85     13.62 o
  -7  -9   9        3.49       20.23     14.42 o
  -6  -9   9        9.15       14.77     13.14 o
  -5  -9   9      455.96      448.43     28.69 o
  -4  -9   9        0.22        5.03      9.31 o
  -3  -9   9     1110.51     1009.37     30.75 o
  -2  -9   9       83.49      113.95     11.45 o
  -1  -9   9       63.56       65.50      9.37 o
   0  -9   9     1167.47     1121.34     27.24 o
   1  -9   9     1064.31     1024.44     32.68 o
   2  -9   9       92.99       84.14     15.42 o
   3  -9   9      580.17      570.90     31.60 o
   4  -9   9       35.11       45.68     13.04 o
   5  -9   9        0.23       26.51     14.79 o
  -8  -8   9        0.15        2.79     22.60 o
  -7  -8   9       51.20       52.12     16.88 o
  -6  -8   9       72.93       83.41     14.62 o
  -5  -8   9       68.27       88.34     13.73 o
  -4  -8   9      261.00      278.77     16.95 o
  -3  -8   9        2.61        1.22      7.17 o
  -2  -8   9     1672.16     1543.46     34.05 o
  -1  -8   9        0.26       11.65      6.84 o
   0  -8   9       19.37       18.70      6.75 o
   1  -8   9      156.85      148.71     11.89 o
   2  -8   9      980.58      893.43     23.09 o
   3  -8   9       12.83        5.10      8.87 o
   4  -8   9       44.88       57.25     15.53 o
   5  -8   9      175.09      152.81     19.67 o
   6  -8   9       24.59       39.69     21.60 o
  -8  -7   9        0.18       15.07     14.68 o
  -7  -7   9        4.29        3.02     13.77 o
  -6  -7   9        4.68        1.49     10.87 o
  -5  -7   9        2.96       -3.22      6.29 o
  -4  -7   9      126.53      151.30     12.93 o
  -3  -7   9      204.66      205.00     14.53 o
  -2  -7   9        7.14       11.26      6.46 o
  -1  -7   9        0.06        3.57      8.97 o
   0  -7   9      173.45      134.82     11.90 o
   1  -7   9      397.42      372.45     19.71 o
   2  -7   9      194.96      241.66     18.58 o
   3  -7   9      103.11       98.08     15.71 o
   4  -7   9      215.70      246.27     20.11 o
   5  -7   9        0.61      -11.06     10.34 o
   6  -7   9       25.59       37.04     23.51 o
  -8  -6   9        0.01       -8.98     17.04 o
  -7  -6   9       10.57       20.36     14.87 o
  -6  -6   9       44.94       45.69     16.10 o
  -5  -6   9       33.93       44.33      8.53 o
  -4  -6   9        6.89       -5.76      7.51 o
  -3  -6   9      852.38      847.74     26.98 o
  -2  -6   9       35.85       22.37      5.79 o
  -1  -6   9      375.19      403.67     45.60 o
   0  -6   9       98.12       88.46     10.11 o
   1  -6   9      207.05      191.80     11.31 o
   2  -6   9       24.79       29.77      6.66 o
   3  -6   9       38.47       51.35      9.52 o
   4  -6   9      246.86      250.86     18.60 o
   5  -6   9       66.72       75.01     15.27 o
   6  -6   9       63.53       37.82     20.02 o
   7  -6   9        2.90      -34.75     35.04 o
  -8  -5   9        5.99      -11.70     29.78 o
  -7  -5   9       11.06        4.80     13.25 o
  -6  -5   9        0.03       -5.02      9.18 o
  -5  -5   9        0.11       -4.36      6.86 o
  -4  -5   9      253.83      259.86     16.67 o
  -3  -5   9       34.37       72.60      9.66 o
  -2  -5   9      343.13      448.85     20.46 o
  -1  -5   9      249.53      384.66     18.84 o
   0  -5   9      914.00      931.33     24.11 o
   1  -5   9       61.94       99.55     10.39 o
   2  -5   9      113.87      126.12     11.06 o
   3  -5   9      194.68      198.16     14.25 o
   4  -5   9       52.57       42.77     10.64 o
   5  -5   9       14.49        6.73     11.84 o
   6  -5   9       20.92       12.32     23.96 o
   7  -5   9        1.68      -22.48     33.58 o
  -8  -4   9        8.35      -17.59     18.68 o
  -7  -4   9       46.06       32.01     14.76 o
  -6  -4   9        0.04       -5.38      8.93 o
  -5  -4   9       18.51       24.17      8.00 o
  -4  -4   9      120.10      124.84     11.17 o
  -3  -4   9      328.72      320.71     18.79 o
  -2  -4   9      279.79      282.58     14.40 o
  -1  -4   9     1199.96     1335.55     27.95 o
   0  -4   9       65.93       80.81      8.67 o
   1  -4   9       22.08        6.39      5.55 o
   2  -4   9      111.23      134.20      9.82 o
   3  -4   9      136.54      118.36     12.50 o
   4  -4   9       77.71       49.34      9.47 o
   5  -4   9       52.31       60.01     12.32 o
   6  -4   9       40.34       42.52     12.45 o
   7  -4   9        0.00       -0.24     23.14 o
  -8  -3   9        2.12        8.24     25.11 o
  -7  -3   9       13.05       19.73     14.23 o
  -6  -3   9       18.30       11.78      9.68 o
  -5  -3   9       12.89       20.57      7.44 o
  -4  -3   9        0.50        1.99      6.77 o
  -3  -3   9      501.90      498.38     19.49 o
  -2  -3   9      641.13      663.70     19.30 o
  -1  -3   9     1701.46     1739.81     33.49 o
   0  -3   9        0.32        0.47      5.53 o
   1  -3   9      137.58      190.64     11.47 o
   2  -3   9        4.92       -0.02      5.05 o
   3  -3   9     1028.37     1046.45     25.65 o
   4  -3   9       10.24      -12.94      8.85 o
   5  -3   9      120.29      128.71     14.81 o
   6  -3   9      270.84      294.33     19.69 o
   7  -3   9        6.12        6.48     23.36 o
  -8  -2   9        0.26      -10.66     19.41 o
  -7  -2   9       19.59       19.93     12.21 o
  -6  -2   9       14.48        6.61      9.70 o
  -5  -2   9      179.96      188.11     13.30 o
  -4  -2   9      366.60      365.97     19.34 o
  -3  -2   9      161.50      178.33     12.77 o
  -2  -2   9       52.62       49.59      7.98 o
  -1  -2   9     1931.71     2229.66     39.73 o
   0  -2   9     6364.16     6781.89     87.43 o
   1  -2   9     3598.57     3523.49     51.86 o
   2  -2   9      193.36      190.04     11.07 o
   3  -2   9        5.15       11.45      6.62 o
   4  -2   9      209.13      234.60     16.27 o
   5  -2   9       24.94       11.22      7.13 o
   6  -2   9      109.98      121.94     12.56 o
   7  -2   9      208.63      245.43     38.18 o
   8  -2   9        5.51       14.88     26.53 o
  -8  -1   9        6.15        7.30     29.78 o
  -7  -1   9        1.03       -0.72     13.98 o
  -6  -1   9       13.21       27.47     10.37 o
  -5  -1   9        4.66       14.38      8.34 o
  -4  -1   9       35.71       27.95      7.82 o
  -3  -1   9      485.41      469.84     18.09 o
  -2  -1   9      159.21      159.57     14.20 o
  -1  -1   9      143.86      144.24     10.18 o
   0  -1   9       94.66      120.19      9.64 o
   1  -1   9     5460.52     5962.51     73.15 o
   2  -1   9      319.14      414.65     15.24 o
   3  -1   9      136.29      123.34     13.87 o
   4  -1   9        0.60        9.17      6.48 o
   5  -1   9       24.62       32.98      8.51 o
   6  -1   9        0.90        0.70      7.30 o
   7  -1   9       31.58       27.81     24.30 o
   8  -1   9        2.20       26.10     25.40 o
  -8   0   9        0.31      -10.80     25.99 o
  -7   0   9       45.01       44.26     17.38 o
  -6   0   9       20.53       40.79     13.62 o
  -5   0   9       18.13       29.15     10.08 o
  -4   0   9       30.42       33.69      8.86 o
  -3   0   9      293.32      293.14     14.56 o
  -2   0   9      164.29      181.59     11.22 o
  -1   0   9      291.64      314.91     14.03 o
   0   0   9        1.45        9.75      5.14 o
   1   0   9      349.03      395.60     13.79 o
   2   0   9      574.50      647.44     16.82 o
   3   0   9      164.11      178.73     10.98 o
   4   0   9       84.75       95.22     10.27 o
   5   0   9       88.47      104.29     11.56 o
   6   0   9       60.53       82.50     10.29 o
   7   0   9       21.15       19.06     17.39 o
   8   0   9       13.38       -9.34     29.20 o
  -8   1   9        1.61       14.70     22.92 o
  -7   1   9        4.66       40.82     21.75 o
  -6   1   9       98.92       97.27     13.54 o
  -5   1   9      149.96      148.36     13.60 o
  -4   1   9      474.78      519.04     27.01 o
  -3   1   9        5.71        2.29      6.06 o
  -2   1   9     1973.94     1953.55     31.78 o
  -1   1   9      529.65      559.98     16.33 o
   0   1   9      400.18      407.69     14.46 o
   1   1   9      908.86      877.40     18.46 o
   2   1   9      930.27      919.60     21.28 o
   3   1   9     1441.63     1359.23     31.25 o
   4   1   9       44.19       43.76      9.85 o
   5   1   9       73.11       46.38     11.49 o
   6   1   9       84.69       81.14     15.01 o
   7   1   9      147.51      194.99     33.45 o
   8   1   9        8.89       29.49     36.79 o
  -8   2   9      148.92      116.57     47.17 o
  -7   2   9       53.64       53.41     24.21 o
  -6   2   9      159.01      171.34     19.32 o
  -5   2   9       20.40       20.94      8.16 o
  -4   2   9       21.86       11.25      8.19 o
  -3   2   9       70.42       59.07      8.40 o
  -2   2   9       72.86       55.94      7.09 o
  -1   2   9     2115.11     2152.07     35.33 o
   0   2   9     1563.23     1517.56     34.73 o
   1   2   9      331.22      369.87     15.32 o
   2   2   9      317.25      297.09     13.36 o
   3   2   9       16.19       27.30      6.72 o
   4   2   9      569.67      601.07     19.71 o
   5   2   9       40.78       27.77      6.39 o
   6   2   9      180.63      169.14     15.70 o
   7   2   9        0.10       22.09     20.44 o
   8   2   9       40.07       64.93     40.15 o
  -8   3   9        7.81       60.66     27.72 o
  -7   3   9       12.61       49.18     24.86 o
  -6   3   9       23.85       38.06     15.89 o
  -5   3   9        6.26       -1.54     10.65 o
  -4   3   9       48.82       44.31      8.43 o
  -3   3   9        5.64        3.66      5.47 o
  -2   3   9      273.18      286.21     14.09 o
  -1   3   9      547.00      526.62     19.31 o
   0   3   9     1104.86     1207.19     25.02 o
   1   3   9     1826.48     1951.51     30.80 o
   2   3   9     1061.04     1061.69     22.25 o
   3   3   9      431.95      488.73     13.66 o
   4   3   9      509.66      581.68     16.10 o
   5   3   9       21.10       18.86      5.28 o
   6   3   9      692.26      784.16     27.84 o
   7   3   9       98.87       96.37     25.60 o
   8   3   9       37.57       18.10     31.25 o
  -7   4   9       13.67       40.22     36.65 o
  -6   4   9       27.40       16.57     14.77 o
  -5   4   9        0.08      -11.06      9.23 o
  -4   4   9      140.82      150.80     14.34 o
  -3   4   9       72.00       86.99      8.80 o
  -2   4   9        7.07        5.80      5.05 o
  -1   4   9      345.29      293.56     11.81 o
   0   4   9     2966.62     3394.25     43.48 o
   1   4   9      382.51      355.73     14.04 o
   2   4   9     1619.77     1679.25     27.62 o
   3   4   9      499.64      484.46     13.32 o
   4   4   9      181.11      172.80      9.98 o
   5   4   9       57.74       62.80      6.87 o
   6   4   9      108.15      134.95     15.19 o
   7   4   9       12.29       16.35     27.74 o
   8   4   9      170.61       89.08     40.01 o
  -7   5   9        0.20       26.08     27.16 o
  -6   5   9        0.57       10.36     14.61 o
  -5   5   9        1.42       -5.78     17.36 o
  -4   5   9        0.07       -0.42      7.84 o
  -3   5   9       35.11       25.01      7.63 o
  -2   5   9      164.60      132.04      9.98 o
  -1   5   9      181.17      175.33      9.38 o
   0   5   9      138.53      139.14      7.98 o
   1   5   9     1436.21     1683.98     31.55 o
   2   5   9       69.15       79.60      6.00 o
   3   5   9      383.97      429.89     12.72 o
   4   5   9      223.83      232.65     11.07 o
   5   5   9        3.71       11.37      5.24 o
   6   5   9      313.99      375.65     25.11 o
   7   5   9       78.23       40.88     29.79 o
   8   5   9      163.08      117.12     34.76 o
  -7   6   9        1.40       -1.17     31.54 o
  -6   6   9        0.00       -4.88     14.47 o
  -5   6   9        4.94        7.00     13.91 o
  -4   6   9       51.12       42.90     10.01 o
  -3   6   9       49.62       58.27      8.18 o
  -2   6   9       49.29       50.31      7.40 o
  -1   6   9      663.54      650.25     16.08 o
   0   6   9        3.03        7.89      4.41 o
   1   6   9     1127.95     1077.64     32.65 o
   2   6   9      367.31      317.62     15.77 o
   3   6   9       51.11       59.77      8.35 o
   4   6   9       19.34        8.46      5.85 o
   5   6   9       39.21       40.09      9.56 o
   6   6   9        1.85       15.33     12.68 o
   7   6   9        3.98        5.88     18.54 o
   8   6   9        5.03      -10.22     27.16 o
  -6   7   9        3.63       -6.45     26.59 o
  -5   7   9       29.46       21.07     14.07 o
  -4   7   9      240.45      263.64     21.34 o
  -3   7   9        2.13        7.42      6.26 o
  -2   7   9      122.30      126.40      9.54 o
  -1   7   9       82.09      108.47      9.41 o
   0   7   9      210.89      169.37     12.22 o
   1   7   9        4.28        7.58      5.44 o
   2   7   9      445.78      483.13     14.85 o
   3   7   9      268.38      235.21     12.97 o
   4   7   9      560.71      604.20     20.37 o
   5   7   9      482.09      510.77     38.37 o
   6   7   9        1.10        2.30     12.26 o
   7   7   9        1.39      -10.19     21.17 o
   8   7   9       17.27        4.38     26.86 o
  -6   8   9        0.93       26.99     37.96 o
  -5   8   9        0.25        4.11     20.37 o
  -4   8   9       25.21        9.50     11.88 o
  -3   8   9        0.12        0.53      6.19 o
  -2   8   9       50.42       58.39      7.71 o
  -1   8   9        1.78        4.67      5.99 o
   0   8   9        0.12        7.45      5.55 o
   1   8   9      513.45      499.31     16.68 o
   2   8   9      407.99      391.43     15.33 o
   3   8   9       69.74       77.22      8.30 o
   4   8   9      200.21      186.94     14.45 o
   5   8   9        0.79        3.97      8.73 o
   6   8   9      437.60      424.45     33.36 o
   7   8   9        6.40       39.43     18.94 o
   8   8   9       76.17       58.41     36.50 o
  -5   9   9        4.91        9.43     17.02 o
  -4   9   9        7.85       17.94     12.22 o
  -3   9   9       31.39       39.52     10.80 o
  -2   9   9       40.39       45.61      7.91 o
  -1   9   9       86.26       96.42      9.97 o
   0   9   9      221.00      225.75     12.53 o
   1   9   9        9.90        7.56      5.90 o
   2   9   9      228.84      305.14     33.23 o
   3   9   9      534.10      561.86     17.13 o
   4   9   9      153.88      136.63     11.65 o
   5   9   9      131.26      127.03     13.70 o
   6   9   9        2.54        9.02     12.52 o
   7   9   9       22.48       38.92     19.56 o
   8   9   9        1.64      -11.39     24.24 o
  -5  10   9       43.91       29.56     15.58 o
  -4  10   9        3.15      -10.90     13.36 o
  -3  10   9       32.47       25.38     10.56 o
  -2  10   9      117.41      146.26     19.47 o
  -1  10   9      137.69      138.06     12.78 o
   0  10   9       24.58       21.73      7.21 o
   1  10   9      172.88      195.95     11.93 o
   2  10   9      307.15      338.92     16.74 o
   3  10   9      283.31      306.30     17.66 o
   4  10   9     1101.08     1008.58     33.57 o
   5  10   9       88.33       88.48     11.20 o
   6  10   9       50.63       34.69     13.41 o
   7  10   9       20.50       25.68     20.59 o
   8  10   9        1.14       43.51     23.07 o
  -4  11   9       26.36       34.27     16.74 o
  -3  11   9       22.46       23.16     12.90 o
  -2  11   9        3.92       -0.79     10.42 o
  -1  11   9       10.29       14.71      8.88 o
   0  11   9      190.46      224.87     18.05 o
   1  11   9       39.97       60.19      9.46 o
   2  11   9      953.88     1011.00     28.71 o
   3  11   9      177.89      161.93     13.91 o
   4  11   9      302.03      304.19     17.77 o
   5  11   9       31.65       26.45      8.72 o
   6  11   9       34.47        8.27     11.17 o
   7  11   9       14.24        9.93     20.44 o
   8  11   9        5.32      -13.43     22.48 o
  -4  12   9        8.96       24.60     14.31 o
  -3  12   9        3.71       -9.49     11.50 o
  -2  12   9       35.88       32.07     13.36 o
  -1  12   9        3.39      -11.51      9.42 o
   0  12   9        5.50        7.81      7.29 o
   1  12   9      444.36      461.00     19.36 o
   2  12   9      248.53      207.12     15.30 o
   3  12   9        6.08        9.57      7.91 o
   4  12   9        3.77       -4.39      7.41 o
   5  12   9       48.23       30.92      8.59 o
   6  12   9        0.63      -12.82      8.76 o
   7  12   9       12.71       16.17     16.48 o
  -3  13   9        0.82       13.81     13.39 o
  -2  13   9        9.28       16.11     13.16 o
  -1  13   9      152.22      124.31     26.67 o
   0  13   9      164.27      173.27     16.09 o
   1  13   9        0.71       -3.31      7.17 o
   2  13   9       43.15       68.38      9.10 o
   3  13   9       60.13       66.88     10.12 o
   4  13   9        5.95        1.26     12.56 o
   5  13   9       30.21       44.35     10.36 o
   6  13   9       88.70       90.86     14.43 o
   7  13   9       14.57       20.56     15.06 o
  -2  14   9       23.13       16.28     13.32 o
  -1  14   9       20.43        9.97     12.88 o
   0  14   9       15.66        5.74     11.93 o
   1  14   9       36.92       39.16      9.81 o
   2  14   9       12.52        7.02      8.30 o
   3  14   9       92.54       92.35     12.63 o
   4  14   9      163.27      180.45     22.15 o
   5  14   9       14.46       12.21      7.56 o
   6  14   9       12.43       30.76     13.59 o
  -1  15   9        9.44        9.31     15.62 o
   0  15   9       58.90       53.65     14.44 o
   1  15   9        0.80        2.03      8.86 o
   2  15   9       42.84       35.94      9.48 o
   3  15   9        0.40       -9.90     19.13 o
   4  15   9       10.74        7.54     13.82 o
   5  15   9        1.75        3.64     13.72 o
   1  16   9        2.14       15.23     11.08 o
   2  16   9        1.68        1.03     14.07 o
   3  16   9        1.28       -1.06     13.53 o
  -3 -15  10        0.39        9.10     11.01 o
  -2 -15  10       22.94       19.66     16.54 o
  -5 -14  10        2.59       22.88     11.35 o
  -4 -14  10       98.55       92.85     27.61 o
  -3 -14  10       11.37       31.61     12.37 o
  -2 -14  10       34.14       27.85     12.21 o
  -1 -14  10       46.33       56.48     13.54 o
   0 -14  10       37.23       43.68     13.65 o
   1 -14  10       23.34       32.28     15.89 o
  -6 -13  10       15.76       23.50     12.16 o
  -5 -13  10        0.28        7.59     11.73 o
  -4 -13  10       17.17       33.05     12.04 o
  -3 -13  10       24.48       25.46     11.61 o
  -2 -13  10       90.55       90.80     15.69 o
  -1 -13  10        0.00        1.29     10.46 o
   0 -13  10      124.75       96.57     15.98 o
   1 -13  10        0.05       17.53     12.99 o
   2 -13  10       15.09       13.94     15.72 o
  -6 -12  10       23.73       52.52     14.87 o
  -5 -12  10       14.06       24.09     13.12 o
  -4 -12  10        0.25        3.60     10.14 o
  -3 -12  10       32.22       37.36     13.34 o
  -2 -12  10      100.24       90.77     16.06 o
  -1 -12  10        0.00       -2.80      9.49 o
   0 -12  10       75.95       93.11     14.73 o
   1 -12  10      213.18      198.22     21.08 o
   2 -12  10       17.98        6.61     12.45 o
   3 -12  10       41.67       50.04     12.78 o
  -7 -11  10        0.03       -1.69     12.62 o
  -6 -11  10      150.76      160.36     26.14 o
  -5 -11  10       29.57       35.90     13.20 o
  -4 -11  10        0.45       11.38     10.94 o
  -3 -11  10       34.42       56.28     10.97 o
  -2 -11  10      203.53      222.96     18.15 o
  -1 -11  10        0.08        0.26      8.95 o
   0 -11  10      117.11      110.69     15.54 o
   1 -11  10       23.75       16.96     11.74 o
   2 -11  10       11.67       25.37     12.62 o
   3 -11  10       82.70       72.35     17.29 o
   4 -11  10       30.22       67.02     19.26 o
  -7 -10  10        4.98        1.80     13.43 o
  -6 -10  10       16.49       42.77     16.14 o
  -5 -10  10       65.59       45.51     14.86 o
  -4 -10  10      977.15      934.62     37.46 o
  -3 -10  10       18.79       26.14     10.02 o
  -2 -10  10       27.57       25.08      9.72 o
  -1 -10  10      329.47      368.56     20.99 o
   0 -10  10      241.66      281.66     18.91 o
   1 -10  10       19.15       20.86     11.44 o
   2 -10  10       28.63       14.05     12.36 o
   3 -10  10       22.25       14.05     15.89 o
   4 -10  10        0.06       14.84     11.18 o
  -8  -9  10       12.46       30.77     18.13 o
  -7  -9  10        3.23        1.32     13.42 o
  -6  -9  10        0.50      -12.64     11.84 o
  -5  -9  10      131.12      103.66     17.12 o
  -4  -9  10        8.89        7.30      9.72 o
  -3  -9  10     1081.56      921.35     36.40 o
  -2  -9  10        0.02       10.29      8.05 o
  -1  -9  10       10.62       11.02      8.42 o
   0  -9  10      149.96      148.27     12.94 o
   1  -9  10       71.39       65.65     13.26 o
   2  -9  10       10.89        7.58     11.49 o
   3  -9  10      283.12      230.96     22.52 o
   4  -9  10       11.94       14.13     14.03 o
   5  -9  10       12.11       31.38     13.04 o
  -8  -8  10        5.13       15.06     15.23 o
  -7  -8  10       15.65       27.05     14.98 o
  -6  -8  10       77.44       75.57     16.60 o
  -5  -8  10      216.12      200.27     21.69 o
  -4  -8  10       27.58       30.86     10.88 o
  -3  -8  10       68.18       92.04     11.77 o
  -2  -8  10      109.61      125.13     13.39 o
  -1  -8  10      183.61      233.59     19.49 o
   0  -8  10       63.02       94.38     12.06 o
   1  -8  10        5.75       13.95      7.63 o
   2  -8  10       36.12       33.74     11.71 o
   3  -8  10      209.70      207.29     21.17 o
   4  -8  10       18.55       21.73     14.10 o
   5  -8  10       10.58        8.63     12.67 o
  -8  -7  10        0.63      -23.53     15.69 o
  -7  -7  10       10.47       18.87     15.25 o
  -6  -7  10       35.64       16.64     19.27 o
  -5  -7  10       36.68       21.78     12.79 o
  -4  -7  10      163.95      133.21     14.92 o
  -3  -7  10        0.12       -0.16      6.97 o
  -2  -7  10      198.83      243.94     22.43 o
  -1  -7  10      715.24      617.59     25.06 o
   0  -7  10      412.51      342.83     14.72 o
   1  -7  10      105.05      102.54      9.72 o
   2  -7  10      517.41      537.93     19.73 o
   3  -7  10      161.88      158.41     15.40 o
   4  -7  10        3.96        5.00     12.06 o
   5  -7  10        0.62       -9.37     11.80 o
   6  -7  10        4.66       37.48     21.76 o
  -8  -6  10       22.29       18.12     20.40 o
  -7  -6  10      121.62      120.78     19.42 o
  -6  -6  10       29.00       22.83     14.03 o
  -5  -6  10        1.48       -5.97      7.70 o
  -4  -6  10       19.78       11.17      8.37 o
  -3  -6  10      199.96      215.64     15.31 o
  -2  -6  10      724.47      648.74     29.79 o
  -1  -6  10     1229.96     1231.65     32.79 o
   0  -6  10       19.83       25.60      7.89 o
   1  -6  10     1273.88     1173.85     30.27 o
   2  -6  10       64.88       64.33      8.80 o
   3  -6  10      206.91      229.13     21.45 o
   4  -6  10        9.63       28.06     13.25 o
   5  -6  10       26.74       16.15     15.16 o
   6  -6  10       10.17        9.70     18.34 o
  -8  -5  10        6.61       -4.18     18.70 o
  -7  -5  10        9.90        6.85     14.26 o
  -6  -5  10       70.44       71.87     16.79 o
  -5  -5  10       66.06       53.22     10.19 o
  -4  -5  10      500.83      542.86     28.24 o
  -3  -5  10      120.16       92.05     11.78 o
  -2  -5  10      127.91      103.07     11.65 o
  -1  -5  10     1625.80     1410.89     40.01 o
   0  -5  10      523.99      560.24     22.03 o
   1  -5  10      107.49      117.75     11.76 o
   2  -5  10      911.11      841.93     23.45 o
   3  -5  10       21.54       24.68      8.25 o
   4  -5  10       74.10       63.71     12.25 o
   5  -5  10       59.16       52.99     16.92 o
   6  -5  10       74.39       73.43     19.66 o
   7  -5  10        7.13      -18.10     33.87 o
  -8  -4  10        0.12       23.93     20.18 o
  -7  -4  10       55.97       58.26     17.07 o
  -6  -4  10        0.02       -2.90     10.13 o
  -5  -4  10       51.57       39.04      9.56 o
  -4  -4  10       47.99       50.40     10.44 o
  -3  -4  10       65.13       45.96      9.62 o
  -2  -4  10      478.86      494.57     21.75 o
  -1  -4  10      235.49      233.39     13.71 o
   0  -4  10       59.21       30.75      7.30 o
   1  -4  10      245.57      331.10     15.64 o
   2  -4  10      243.39      209.24     13.00 o
   3  -4  10      158.13      145.85     14.13 o
   4  -4  10      144.43      166.62     18.05 o
   5  -4  10      100.72       91.81     18.89 o
   6  -4  10      126.38      148.55     24.87 o
   7  -4  10       29.58       16.81     26.16 o
  -8  -3  10        0.23       16.49     19.15 o
  -7  -3  10       19.47       26.99     15.25 o
  -6  -3  10        0.30        4.32      8.90 o
  -5  -3  10        5.14        8.92      8.02 o
  -4  -3  10       27.00       40.97      9.37 o
  -3  -3  10       21.30       21.88      8.46 o
  -2  -3  10       90.12      134.92     12.73 o
  -1  -3  10     1713.82     1527.12     35.94 o
   0  -3  10      233.86      309.84     21.28 o
   1  -3  10        0.82       -1.13      5.84 o
   2  -3  10        9.76        6.69      6.59 o
   3  -3  10        8.21       -0.69      7.71 o
   4  -3  10      107.88      100.56     14.59 o
   5  -3  10      209.73      196.71     19.82 o
   6  -3  10       15.49       -2.10     15.36 o
   7  -3  10        0.09       17.85     26.86 o
  -8  -2  10        9.18       30.66     30.08 o
  -7  -2  10        5.47       14.42     11.82 o
  -6  -2  10       35.03       30.74     10.58 o
  -5  -2  10        2.10       -0.48      7.79 o
  -4  -2  10        2.81        0.91      7.57 o
  -3  -2  10      875.71      760.19     23.23 o
  -2  -2  10      146.74      145.68     11.58 o
  -1  -2  10       60.84       95.53     10.95 o
   0  -2  10      634.83      652.00     19.96 o
   1  -2  10     1269.96     1392.87     28.09 o
   2  -2  10      314.84      341.09     14.84 o
   3  -2  10        5.13        6.31      7.16 o
   4  -2  10       12.54        9.62      8.20 o
   5  -2  10      169.51      173.62     21.68 o
   6  -2  10        1.57       -2.29     11.21 o
   7  -2  10      265.80      231.61     39.05 o
   8  -2  10        0.26      -25.84     29.05 o
  -8  -1  10       10.88       47.01     37.67 o
  -7  -1  10        5.30        5.10     15.12 o
  -6  -1  10        9.04       22.44     10.45 o
  -5  -1  10       68.12       59.26     14.72 o
  -4  -1  10        8.12       11.54      7.96 o
  -3  -1  10       69.06       74.06      9.32 o
  -2  -1  10       36.08       24.76      7.52 o
  -1  -1  10     6073.13     6284.72    108.54 o
   0  -1  10      412.95      447.39     17.80 o
   1  -1  10      783.27      759.51     30.94 o
   2  -1  10       71.38       73.42      9.01 o
   3  -1  10      990.25      974.96     26.76 o
   4  -1  10       25.84       16.71     12.38 o
   5  -1  10      574.84      643.21     27.19 o
   6  -1  10      150.36      145.04     23.05 o
   7  -1  10      159.58      141.98     32.77 o
   8  -1  10        6.61      -11.68     30.08 o
  -8   0  10       34.52       24.82     33.00 o
  -7   0  10        7.65        4.69     14.77 o
  -6   0  10       51.68       42.37     11.57 o
  -5   0  10       17.11       34.87     23.84 o
  -4   0  10       48.03       44.58      9.72 o
  -3   0  10       83.07       73.24      9.16 o
  -2   0  10      452.56      486.65     16.78 o
  -1   0  10      625.53      545.83     16.98 o
   0   0  10      118.90      194.24     12.85 o
   1   0  10       24.84      189.70     19.93 o
   2   0  10     1664.91     1762.32     33.10 o
   3   0  10       56.14       65.13      9.86 o
   4   0  10       73.91       76.67     13.78 o
   5   0  10      189.09      232.83     15.96 o
   6   0  10       17.21       17.34     15.22 o
   7   0  10       42.17       54.55     19.82 o
   8   0  10       22.79       11.39     34.46 o
  -8   1  10       21.27       21.61     31.83 o
  -7   1  10        4.35        9.59     20.66 o
  -6   1  10       13.35       33.65     11.06 o
  -5   1  10        4.15      -13.07      8.71 o
  -4   1  10       25.68       30.47      9.12 o
  -3   1  10        9.05       -4.10      7.42 o
  -2   1  10      455.58      490.34     17.19 o
  -1   1  10      193.82      177.72     11.55 o
   0   1  10      354.96      412.32     15.89 o
   1   1  10      328.92      282.17     12.97 o
   2   1  10      258.64      353.91     15.58 o
   3   1  10      396.23      445.29     17.36 o
   4   1  10      271.11      269.70     19.70 o
   5   1  10      185.29      192.91     16.42 o
   6   1  10        2.08       13.43     16.27 o
   7   1  10      270.19      344.62     42.72 o
   8   1  10       19.73       28.62     39.13 o
  -8   2  10       23.39       62.57     28.14 o
  -7   2  10        7.81        5.81     21.37 o
  -6   2  10       19.29       10.43     15.34 o
  -5   2  10       11.06       14.95      9.35 o
  -4   2  10        1.83        3.16      8.09 o
  -3   2  10      612.50      548.73     20.86 o
  -2   2  10      551.71      571.84     16.89 o
  -1   2  10      552.72      575.72     16.88 o
   0   2  10     1096.70     1105.69     29.71 o
   1   2  10       76.53       83.80      9.19 o
   2   2  10       65.70       57.25      7.30 o
   3   2  10        0.57        3.69      6.04 o
   4   2  10      848.87      826.86     23.08 o
   5   2  10       71.58       68.26      7.98 o
   6   2  10      198.15      190.89     18.61 o
   7   2  10      103.08      101.92     28.39 o
   8   2  10      293.18      282.77     56.67 o
  -7   3  10       18.21       35.62     24.36 o
  -6   3  10        2.28       19.39     15.27 o
  -5   3  10       56.90       60.68     11.43 o
  -4   3  10      173.60      184.51     17.24 o
  -3   3  10        6.00        7.94      7.61 o
  -2   3  10       56.61       64.84      8.16 o
  -1   3  10       24.49       18.95      4.97 o
   0   3  10       52.46       46.96      5.99 o
   1   3  10      226.22      204.51     10.60 o
   2   3  10     1649.90     1816.79     32.43 o
   3   3  10      470.68      453.22     16.70 o
   4   3  10      167.55      143.59      9.94 o
   5   3  10       20.41       32.51      6.30 o
   6   3  10      129.74      151.30     15.42 o
   7   3  10      208.14      213.23     48.19 o
   8   3  10       36.87       58.99     39.42 o
  -7   4  10        0.28        4.80     20.49 o
  -6   4  10       53.23       62.40     18.69 o
  -5   4  10        0.30      -13.80      9.20 o
  -4   4  10        0.89       -4.71      6.32 o
  -3   4  10        0.28        1.73      6.03 o
  -2   4  10       46.46       48.18      8.14 o
  -1   4  10      489.12      441.24     14.06 o
   0   4  10     1180.83     1266.48     22.42 o
   1   4  10       84.74      115.85      7.73 o
   2   4  10        2.36       -2.36      4.73 o
   3   4  10       24.73       29.37      5.55 o
   4   4  10       15.18       21.09      6.47 o
   5   4  10        0.51       11.41      5.35 o
   6   4  10      114.75      126.68     13.93 o
   7   4  10       42.72       80.31     34.75 o
   8   4  10        0.61       -8.18     30.95 o
  -7   5  10        1.30       -2.63     31.83 o
  -6   5  10        0.07       -1.06     40.30 o
  -5   5  10        0.01        4.64     12.76 o
  -4   5  10        6.35        8.97      8.59 o
  -3   5  10       21.42       28.38      8.11 o
  -2   5  10      233.43      338.24     16.39 o
  -1   5  10      223.19      328.66     15.78 o
   0   5  10      461.85      471.70     15.33 o
   1   5  10      114.33      108.52      8.19 o
   2   5  10        2.29       -3.63      4.24 o
   3   5  10      286.19      340.44     12.10 o
   4   5  10      176.40      190.62     10.14 o
   5   5  10      163.94      232.28     12.04 o
   6   5  10      299.41      368.61     20.37 o
   7   5  10      351.01      361.10     52.30 o
   8   5  10        0.00      -33.29     27.45 o
  -7   6  10        7.34       -7.59     32.41 o
  -6   6  10        7.15        1.46     28.03 o
  -5   6  10       23.72       25.73     15.12 o
  -4   6  10        9.74       39.03      9.58 o
  -3   6  10      177.90      180.46     13.06 o
  -2   6  10       95.25      111.26     10.92 o
  -1   6  10      652.81      709.64     20.00 o
   0   6  10       33.89       33.83      6.00 o
   1   6  10      207.60      171.98      9.63 o
   2   6  10       27.46       10.55      4.20 o
   3   6  10      714.39      685.48     23.19 o
   4   6  10       38.32       56.26      7.78 o
   5   6  10      117.14      108.63     10.38 o
   6   6  10        3.51       -2.69     12.92 o
   7   6  10      116.39      126.75     34.46 o
   8   6  10       40.06       51.69     33.00 o
  -6   7  10        9.08        3.50     24.95 o
  -5   7  10        5.63       15.39     17.49 o
  -4   7  10      109.46      129.05     18.43 o
  -3   7  10      176.50      160.83     12.56 o
  -2   7  10       23.17       12.64      6.73 o
  -1   7  10      389.61      426.55     15.06 o
   0   7  10       32.59       30.26      5.51 o
   1   7  10      337.17      304.31     19.35 o
   2   7  10      360.32      325.88     15.58 o
   3   7  10       60.07       68.08      8.55 o
   4   7  10       61.56       53.63      7.55 o
   5   7  10        8.08        7.33      6.57 o
   6   7  10      167.93      193.45     21.11 o
   7   7  10        1.24       -1.00     24.53 o
   8   7  10       35.43       38.25     30.66 o
  -6   8  10        5.03       16.32     29.64 o
  -5   8  10        2.30       10.63     16.48 o
  -4   8  10        8.54       20.21     16.15 o
  -3   8  10       70.16       54.32      8.71 o
  -2   8  10        0.11        1.80      5.91 o
  -1   8  10      362.19      407.03     17.55 o
   0   8  10       80.81       97.12     11.26 o
   1   8  10        0.69       21.21      7.27 o
   2   8  10      245.23      252.93     12.80 o
   3   8  10      239.97      247.38     14.63 o
   4   8  10       64.19       47.08      7.94 o
   5   8  10        0.12       12.77      8.97 o
   6   8  10      372.21      397.40     27.24 o
   7   8  10       10.56       26.13     19.59 o
   8   8  10        0.00       18.98     31.83 o
  -5   9  10       23.89       37.04     18.69 o
  -4   9  10        1.21       -8.58     14.84 o
  -3   9  10       71.51       76.41     15.20 o
  -2   9  10       68.25       82.71     11.50 o
  -1   9  10        0.60        3.14      7.15 o
   0   9  10      359.56      397.07     16.75 o
   1   9  10      133.61      148.77     11.92 o
   2   9  10        0.18        8.06     10.09 o
   3   9  10       65.27       68.35      9.10 o
   4   9  10      410.93      478.93     22.73 o
   5   9  10       17.55       23.95     10.49 o
   6   9  10      204.37      157.53     27.35 o
   7   9  10       38.65       29.50     22.19 o
   8   9  10        5.69      -14.89     25.11 o
  -5  10  10        4.31       19.86     18.24 o
  -4  10  10        0.94       -3.93     12.11 o
  -3  10  10       46.59       28.08     16.30 o
  -2  10  10       38.42       33.17      9.87 o
  -1  10  10        9.00       27.48      8.41 o
   0  10  10      172.61      158.70     13.53 o
   1  10  10      944.92      979.69     26.28 o
   2  10  10       26.93       19.66      7.96 o
   3  10  10      341.41      309.30     18.80 o
   4  10  10        0.01        7.24      8.22 o
   5  10  10       44.92       40.25     10.59 o
   6  10  10        3.82       -9.74     11.20 o
   7  10  10       30.03       24.72     18.02 o
   8  10  10        8.50       37.67     31.54 o
  -4  11  10        2.99       15.74     15.92 o
  -3  11  10       60.85       34.54     14.28 o
  -2  11  10        1.06        1.75     11.06 o
  -1  11  10      111.01      113.64     12.60 o
   0  11  10      134.93      130.96     13.04 o
   1  11  10      215.28      207.67     14.84 o
   2  11  10       62.07       52.68     12.53 o
   3  11  10      172.55      182.20     15.20 o
   4  11  10       35.59       36.25      9.81 o
   5  11  10        4.05       -0.15     10.35 o
   6  11  10      128.78      120.35     21.37 o
   7  11  10       42.42       31.94     17.46 o
  -3  12  10        4.94       -1.34     14.12 o
  -2  12  10       52.18       11.99     13.58 o
  -1  12  10        0.65       -7.75      9.11 o
   0  12  10       45.26       26.40     10.76 o
   1  12  10       31.49       37.25      9.13 o
   2  12  10       51.11       55.51     11.21 o
   3  12  10       12.62       10.09      8.59 o
   4  12  10      375.77      383.12     27.55 o
   5  12  10       72.09       74.24     15.19 o
   6  12  10       64.25       57.21     19.27 o
   7  12  10        2.53        1.56     16.64 o
  -3  13  10       13.29       14.97     14.33 o
  -2  13  10       22.00       -4.70     12.70 o
  -1  13  10        2.70      -11.85     11.38 o
   0  13  10       18.23       -1.31      8.27 o
   1  13  10        2.50       -7.09      8.72 o
   2  13  10       43.57       49.48     10.46 o
   3  13  10       68.07       73.14     16.14 o
   4  13  10       27.02       23.94      9.41 o
   5  13  10       23.66       19.42     10.08 o
   6  13  10        9.57       17.40     14.89 o
  -2  14  10       69.43       53.52     16.80 o
  -1  14  10        1.04       25.03     13.48 o
   0  14  10       19.56        9.65     11.57 o
   1  14  10      107.17       99.42     11.76 o
   2  14  10        2.58       15.71      8.41 o
   3  14  10       11.91       16.36      8.83 o
   4  14  10       13.67       26.22     10.43 o
   5  14  10        1.17       -6.31     11.24 o
   6  14  10        9.78        4.45     13.61 o
   0  15  10        1.05        9.07     11.91 o
   1  15  10       23.38       23.02     12.24 o
   2  15  10       35.26       27.85     10.76 o
   3  15  10       21.28       -0.79     10.30 o
   4  15  10       21.70       41.52     17.96 o
   5  15  10        4.36      -23.94     23.07 o
   2  16  10        0.01        4.57     14.16 o
  -4 -14  11        0.59       12.91     14.54 o
  -3 -14  11       20.18       63.61     13.42 o
  -2 -14  11        1.80       13.98     12.31 o
  -1 -14  11       39.92       62.57     13.89 o
   0 -14  11       51.45       65.05     15.46 o
  -5 -13  11        0.28       27.46     15.21 o
  -4 -13  11        8.63        1.57     10.91 o
  -3 -13  11        2.05       14.42     17.59 o
  -2 -13  11       55.85       90.15     20.35 o
  -1 -13  11       30.44       27.62     13.19 o
   0 -13  11        2.34        5.56     11.74 o
   1 -13  11        0.53       17.21     12.09 o
  -6 -12  11        0.04        6.46     11.87 o
  -5 -12  11       52.44       58.88     13.91 o
  -4 -12  11       11.99       25.11     12.52 o
  -3 -12  11      107.45      135.26     26.15 o
  -2 -12  11       36.17       17.88     11.90 o
  -1 -12  11        3.72        1.58     10.09 o
   0 -12  11       67.82       84.28     15.80 o
   1 -12  11      101.53      100.04     17.12 o
   2 -12  11       41.14       40.61     14.86 o
  -6 -11  11       13.20       27.22     14.16 o
  -5 -11  11       47.30       49.99     14.62 o
  -4 -11  11       99.20       82.23     14.73 o
  -3 -11  11        1.16      -10.44     10.30 o
  -2 -11  11        2.72        2.88     10.85 o
  -1 -11  11      348.79      339.12     28.56 o
   0 -11  11       93.51       66.66     14.54 o
   1 -11  11        7.29       -3.14     10.92 o
   2 -11  11        1.91        9.49     12.31 o
   3 -11  11       50.25       56.97     16.41 o
  -7 -10  11        3.26       10.65     13.69 o
  -6 -10  11        4.87       39.88     13.25 o
  -5 -10  11        2.18       -5.64     11.31 o
  -4 -10  11      148.30      133.52     20.87 o
  -3 -10  11      103.56      110.05     16.67 o
  -2 -10  11        8.61        9.57      9.68 o
  -1 -10  11       17.78       20.07     12.52 o
   0 -10  11        0.51       -2.70      9.45 o
   1 -10  11      129.18      118.11     16.94 o
   2 -10  11        0.18        5.87     12.29 o
   3 -10  11        0.59        5.66     12.51 o
   4 -10  11       28.76       43.30     52.54 o
  -7  -9  11        4.07       15.04     24.26 o
  -6  -9  11        1.98      -12.67     13.79 o
  -5  -9  11        2.44        4.36     12.68 o
  -4  -9  11        0.39      -11.04     11.28 o
  -3  -9  11     1386.68     1395.30     46.38 o
  -2  -9  11        8.08       20.08      9.83 o
  -1  -9  11      765.50      749.90     33.09 o
   0  -9  11       14.70        3.93      8.04 o
   1  -9  11      183.21      140.09     17.87 o
   2  -9  11       14.63       23.44     12.92 o
   3  -9  11       23.96       23.53     15.01 o
   4  -9  11      203.21      180.57     24.94 o
   5  -9  11       50.30       72.26     17.91 o
  -7  -8  11       40.07       46.60     16.28 o
  -6  -8  11        0.04       18.06     13.87 o
  -5  -8  11      571.01      560.36     60.94 o
  -4  -8  11       64.07       57.54     13.15 o
  -3  -8  11      168.41      146.59     14.05 o
  -2  -8  11     1074.65      973.94     32.98 o
  -1  -8  11      555.75      592.23     36.20 o
   0  -8  11        0.26       -0.15      8.13 o
   1  -8  11     1253.91     1227.20     29.75 o
   2  -8  11       65.50       66.30     12.48 o
   3  -8  11       15.87       17.52     15.43 o
   4  -8  11      104.65       86.18     19.81 o
   5  -8  11        8.01        9.51     13.05 o
  -8  -7  11        4.49        9.47     19.98 o
  -7  -7  11       21.15       19.78     17.88 o
  -6  -7  11       55.41       69.58     17.41 o
  -5  -7  11       14.05       12.01     13.28 o
  -4  -7  11      359.23      323.45     19.85 o
  -3  -7  11      175.65      163.44     16.38 o
  -2  -7  11       34.21       37.02      8.88 o
  -1  -7  11       12.28       25.96      9.43 o
   0  -7  11      883.90      754.42     22.41 o
   1  -7  11       71.90       97.45      9.97 o
   2  -7  11       56.02       70.50     10.66 o
   3  -7  11     1217.62     1188.55     39.92 o
   4  -7  11       25.38       20.76     18.86 o
   5  -7  11        1.26      -12.60     29.74 o
   6  -7  11       11.17       80.59     45.84 o
  -8  -6  11        0.93       -0.74     18.98 o
  -7  -6  11       47.75       63.28     21.45 o
  -6  -6  11        6.40        3.36     13.77 o
  -5  -6  11       12.48       -1.01      9.25 o
  -4  -6  11        1.28        0.92      7.85 o
  -3  -6  11      259.89      318.00     19.13 o
  -2  -6  11      343.65      323.46     20.25 o
  -1  -6  11       21.01       48.45     10.78 o
   0  -6  11       24.63       35.77     10.28 o
   1  -6  11      342.40      398.12     27.31 o
   2  -6  11      175.54      190.96     13.83 o
   3  -6  11      203.18      218.90     17.51 o
   4  -6  11      201.81      181.54     29.17 o
   5  -6  11       12.15       -4.14     21.61 o
   6  -6  11        9.86        5.73     25.26 o
  -8  -5  11        2.66       -9.37     18.25 o
  -7  -5  11        1.10       12.87     13.34 o
  -6  -5  11        8.93       -0.18     16.61 o
  -5  -5  11      432.40      459.88     24.06 o
  -4  -5  11       60.57       66.83     11.30 o
  -3  -5  11      625.72      705.81     26.10 o
  -2  -5  11        0.24        1.51      7.70 o
  -1  -5  11      237.62      186.76     15.65 o
   0  -5  11       33.89       20.92      8.74 o
   1  -5  11      479.64      454.59     21.78 o
   2  -5  11      268.09      308.25     22.52 o
   3  -5  11      278.70      260.32     18.93 o
   4  -5  11      116.30       89.41     13.60 o
   5  -5  11       21.09       20.60     16.17 o
   6  -5  11        0.13       -2.55     14.89 o
  -8  -4  11        6.96        0.44     19.77 o
  -7  -4  11        3.00       -5.12     13.26 o
  -6  -4  11        7.34       -2.26      9.84 o
  -5  -4  11        4.63        7.70      9.27 o
  -4  -4  11       15.59       -9.79      8.20 o
  -3  -4  11        2.61        8.33     11.34 o
  -2  -4  11        2.06        2.25      7.74 o
  -1  -4  11        3.05        2.47      6.61 o
   0  -4  11      473.53      451.01     23.32 o
   1  -4  11      132.67      110.97     13.11 o
   2  -4  11        1.24        4.05      6.67 o
   3  -4  11      123.03      129.70     24.75 o
   4  -4  11       64.70       60.78     13.92 o
   5  -4  11        6.23        5.50     13.09 o
   6  -4  11       70.18       77.52     18.72 o
   7  -4  11       21.41       11.50     24.21 o
  -8  -3  11        0.61       28.60     21.44 o
  -7  -3  11        0.25        1.06     12.62 o
  -6  -3  11       64.66       67.24     13.13 o
  -5  -3  11       22.96       11.77      9.28 o
  -4  -3  11       52.83       57.08     10.61 o
  -3  -3  11      170.01      199.76     16.64 o
  -2  -3  11      177.11      154.87     14.50 o
  -1  -3  11      621.13      643.52     20.53 o
   0  -3  11      169.60      149.75     12.28 o
   1  -3  11        7.22       10.25      6.71 o
   2  -3  11       60.89       59.14      9.01 o
   3  -3  11      278.32      289.81     20.89 o
   4  -3  11        3.21       12.79     11.10 o
   5  -3  11       35.24       20.90     13.97 o
   6  -3  11       32.86       42.89     15.61 o
   7  -3  11        1.54       16.98     23.91 o
  -8  -2  11        1.95      -16.35     28.03 o
  -7  -2  11        0.74        5.55     17.75 o
  -6  -2  11       19.45       17.01     10.80 o
  -5  -2  11       51.71       41.64     11.22 o
  -4  -2  11      180.33      190.69     15.44 o
  -3  -2  11     1877.06     2021.94     47.30 o
  -2  -2  11        0.41        5.19      6.87 o
  -1  -2  11       74.03      102.22     10.51 o
   0  -2  11       91.61      118.21     12.87 o
   1  -2  11     2326.79     2359.98     44.79 o
   2  -2  11       80.25       88.83     10.75 o
   3  -2  11     1274.00     1298.08     32.73 o
   4  -2  11      856.68      847.71     27.65 o
   5  -2  11       22.65       35.50     13.45 o
   6  -2  11        7.48       -0.07     20.66 o
   7  -2  11        0.16       31.34     25.95 o
  -8  -1  11       22.74       52.85     37.38 o
  -7  -1  11       16.14        8.20     16.88 o
  -6  -1  11        7.71       12.04     10.72 o
  -5  -1  11       54.21       73.65     13.88 o
  -4  -1  11        3.75       -2.11      8.64 o
  -3  -1  11      719.72      756.01     24.59 o
  -2  -1  11     1103.83     1113.64     28.17 o
  -1  -1  11     1029.32     1091.93     27.33 o
   0  -1  11       41.09       18.74      6.65 o
   1  -1  11       19.64       16.72      6.62 o
   2  -1  11     1310.29     1288.03     30.97 o
   3  -1  11       41.17       37.31      9.51 o
   4  -1  11      150.41      130.24     12.38 o
   5  -1  11      103.19      119.70     16.25 o
   6  -1  11       28.37       20.12     26.28 o
   7  -1  11      129.63       82.07     30.77 o
   8  -1  11        0.03       33.00     38.54 o
  -8   0  11        0.56        2.92     34.75 o
  -7   0  11        9.65       18.45     21.90 o
  -6   0  11       15.83        3.25     11.25 o
  -5   0  11        9.51        8.89     10.64 o
  -4   0  11        4.23       -7.85      8.05 o
  -3   0  11        0.84       10.70      7.72 o
  -2   0  11       30.72       32.89      8.27 o
  -1   0  11      733.66      847.58     23.81 o
   0   0  11       31.13       17.83      6.42 o
   1   0  11      136.04      219.87     13.01 o
   2   0  11      993.14     1043.75     27.12 o
   3   0  11       78.52       64.49     10.28 o
   4   0  11      320.30      285.65     16.54 o
   5   0  11        4.28       10.34     15.10 o
   6   0  11      129.84      130.20     28.05 o
   7   0  11        1.42        6.97     23.47 o
   8   0  11        9.25       28.62     40.59 o
  -8   1  11       27.88       -3.50     33.29 o
  -7   1  11        0.87        4.16     21.86 o
  -6   1  11        0.03      -16.83     11.22 o
  -5   1  11       21.18       16.55     10.52 o
  -4   1  11       61.79       48.99     10.37 o
  -3   1  11      310.93      305.83     18.28 o
  -2   1  11        0.31       11.20      6.86 o
  -1   1  11      314.07      316.85     23.53 o
   0   1  11      199.19      267.00     15.16 o
   1   1  11        8.26       19.18      6.20 o
   2   1  11       71.33       79.96      9.19 o
   3   1  11     1461.30     1488.77     32.59 o
   4   1  11      195.85      223.48     19.20 o
   5   1  11      379.45      421.43     26.69 o
   6   1  11      122.04      136.85     28.19 o
   7   1  11        0.24      -28.91     19.28 o
   8   1  11        0.06       -4.67     31.24 o
  -7   2  11       12.21       19.15     23.85 o
  -6   2  11       43.70       15.91     26.14 o
  -5   2  11        0.20      -16.49     10.99 o
  -4   2  11      189.96      153.34     14.62 o
  -3   2  11       15.63       18.45      9.19 o
  -2   2  11       13.75       10.70      6.72 o
  -1   2  11       72.61       59.82      8.12 o
   0   2  11      301.90      389.39     19.36 o
   1   2  11     1266.58     1150.65     28.09 o
   2   2  11      126.37      112.14     11.18 o
   3   2  11      154.41      137.42     12.10 o
   4   2  11       60.97       68.40      9.99 o
   5   2  11       67.43       49.97     11.68 o
   6   2  11       78.87      108.05     49.50 o
   7   2  11        0.43       25.11     33.00 o
   8   2  11       19.97       29.49     35.04 o
  -7   3  11        1.55      -27.88     19.87 o
  -6   3  11        5.06       12.82     33.43 o
  -5   3  11        2.19       -1.38     10.40 o
  -4   3  11       90.46      104.06     14.98 o
  -3   3  11      262.14      238.35     16.08 o
  -2   3  11       89.96       99.10      9.91 o
  -1   3  11        8.56        7.78      4.72 o
   0   3  11      319.70      264.27     11.67 o
   1   3  11      296.18      303.10     13.34 o
   2   3  11       67.68       25.71      6.72 o
   3   3  11       64.82       35.21      6.80 o
   4   3  11       84.15       74.35      8.23 o
   5   3  11        0.02        6.61      6.04 o
   6   3  11        3.06       32.07     22.25 o
   7   3  11       71.50      110.39     37.96 o
   8   3  11       14.58       81.47     37.38 o
  -7   4  11        0.74        0.09     22.38 o
  -6   4  11        9.48        6.42     19.62 o
  -5   4  11        0.06       -2.92     14.15 o
  -4   4  11       91.37       63.55     16.36 o
  -3   4  11      105.14       98.99     21.17 o
  -2   4  11       30.61       40.82      8.87 o
  -1   4  11     2052.14     2080.81     43.48 o
   0   4  11      322.63      308.08     12.60 o
   1   4  11        2.56       -4.40      4.28 o
   2   4  11      543.39      640.38     18.45 o
   3   4  11        0.19        4.41      4.98 o
   4   4  11     1977.30     1842.38     30.34 o
   5   4  11        7.20       16.20      5.63 o
   6   4  11      204.23      189.65     30.47 o
   7   4  11       36.93       23.65     32.41 o
   8   4  11        0.54      -23.36     28.03 o
  -7   5  11        1.81      -12.56     33.00 o
  -6   5  11       14.84      -12.02     20.64 o
  -5   5  11        0.05      -18.34     12.23 o
  -4   5  11        2.80       -4.99      8.34 o
  -3   5  11       10.75       14.85      9.13 o
  -2   5  11      481.51      563.02     30.62 o
  -1   5  11      436.33      381.12     17.51 o
   0   5  11      601.39      625.50     17.70 o
   1   5  11       15.20       41.56      6.19 o
   2   5  11      413.50      399.58     15.68 o
   3   5  11       11.13        4.79      5.12 o
   4   5  11       45.43       55.06      6.87 o
   5   5  11      170.05      155.10     10.04 o
   6   5  11      419.62      530.76     73.04 o
   7   5  11       12.55       28.91     32.70 o
   8   5  11       56.01       55.78     35.92 o
  -6   6  11        1.09      -11.97     31.83 o
  -5   6  11        0.06       13.52     15.12 o
  -4   6  11       13.65      -12.32     10.80 o
  -3   6  11      168.58      146.53     12.31 o
  -2   6  11       11.17        7.88      7.53 o
  -1   6  11      335.55      377.73     16.97 o
   0   6  11        0.22        0.39      5.57 o
   1   6  11      141.03      159.17      9.98 o
   2   6  11      489.96      512.97     20.76 o
   3   6  11        1.13        8.88      5.08 o
   4   6  11       82.43       74.70     12.27 o
   5   6  11       63.31       73.67      8.88 o
   6   6  11      303.47      260.43     31.57 o
   7   6  11       28.62        4.38     26.57 o
   8   6  11       98.13       40.01     26.58 o
  -6   7  11        1.44      -39.49     28.18 o
  -5   7  11        1.88        8.90     16.83 o
  -4   7  11        1.91       -6.89     10.87 o
  -3   7  11        1.51        1.52      8.12 o
  -2   7  11       66.53       75.84      9.45 o
  -1   7  11     1163.51     1243.31     37.19 o
   0   7  11       31.27       23.09      6.75 o
   1   7  11      354.27      419.53     24.78 o
   2   7  11        6.57        2.87      5.57 o
   3   7  11       28.93       26.61      7.72 o
   4   7  11        5.49        4.62      5.55 o
   5   7  11      367.13      433.58     22.47 o
   6   7  11        0.04       22.90     17.58 o
   7   7  11        0.82        9.93     26.57 o
   8   7  11        4.91       15.48     30.95 o
  -6   8  11       12.99        7.50     27.73 o
  -5   8  11        1.85       20.61     20.96 o
  -4   8  11        6.53       -3.25     14.48 o
  -3   8  11        7.94       12.94      8.99 o
  -2   8  11       37.17       46.69      9.09 o
  -1   8  11       67.11       45.44      8.57 o
   0   8  11       85.55       75.66     10.38 o
   1   8  11       16.50       14.46      8.55 o
   2   8  11      353.34      433.96     20.71 o
   3   8  11      793.98      801.63     28.21 o
   4   8  11       30.60       33.95      8.38 o
   5   8  11       12.15       23.45     14.87 o
   6   8  11       15.59       15.81     18.57 o
   7   8  11       57.69       17.23     28.91 o
   8   8  11        1.20      -11.10     26.86 o
  -5   9  11        4.53       17.18     17.92 o
  -4   9  11        2.46        8.14     15.73 o
  -3   9  11       32.64       19.47     13.25 o
  -2   9  11       74.03       66.29     12.54 o
  -1   9  11      114.71      132.45     11.46 o
   0   9  11       12.09       15.53      7.78 o
   1   9  11        9.64       15.44      7.94 o
   2   9  11      327.14      308.39     20.44 o
   3   9  11       24.33       32.55      9.61 o
   4   9  11      177.30      150.50     14.61 o
   5   9  11       23.44       41.08     14.20 o
   6   9  11      215.09      169.72     25.46 o
   7   9  11        2.07       -6.64     20.15 o
   8   9  11        2.02      -25.70     25.99 o
  -5  10  11       20.36       48.46     20.23 o
  -4  10  11        6.93        8.50     16.86 o
  -3  10  11        0.38       -8.49     10.78 o
  -2  10  11       49.54       40.23     12.29 o
  -1  10  11       36.07       40.91     11.50 o
   0  10  11       18.55       11.77     10.33 o
   1  10  11     1387.12     1325.43     36.64 o
   2  10  11      124.14      103.90     13.38 o
   3  10  11        0.01        3.65      8.69 o
   4  10  11       31.81       32.76     11.74 o
   5  10  11      107.37      103.96     16.25 o
   6  10  11       10.87       -9.13     15.50 o
   7  10  11       45.88       76.00     22.48 o
  -4  11  11        7.94        3.13     18.84 o
  -3  11  11       10.91       14.24     13.12 o
  -2  11  11        6.28       -5.22     10.25 o
  -1  11  11      184.97      177.41     16.78 o
   0  11  11      103.84      109.12     14.18 o
   1  11  11      246.12      246.67     22.22 o
   2  11  11      872.03      864.82     40.48 o
   3  11  11       22.27       15.59      9.89 o
   4  11  11        4.74       -1.29     11.84 o
   5  11  11       83.57       59.04     14.68 o
   6  11  11        0.28      -13.12     14.80 o
   7  11  11       14.09       24.48     31.83 o
  -3  12  11        0.02        2.87     13.65 o
  -2  12  11        3.67      -17.81     11.88 o
  -1  12  11        7.75       14.70     13.43 o
   0  12  11      224.78      208.77     21.57 o
   1  12  11      200.66      165.21     18.59 o
   2  12  11      306.91      299.32     19.47 o
   3  12  11       38.30       38.81     10.64 o
   4  12  11       23.00       51.85     13.58 o
   5  12  11       33.64        8.89     14.63 o
   6  12  11        0.61       34.59     16.51 o
   7  12  11        0.54      -20.52     14.81 o
  -2  13  11        2.20       -1.02     13.98 o
  -1  13  11      110.75      117.20     18.88 o
   0  13  11      100.93       71.34     13.14 o
   1  13  11        8.14        4.96     10.86 o
   2  13  11        7.97       11.70     11.22 o
   3  13  11        8.87        6.61     11.08 o
   4  13  11        0.04       -3.36     14.63 o
   5  13  11        0.10       10.45     14.81 o
   6  13  11        4.25       -0.51     13.99 o
  -1  14  11        3.53       -2.77     11.94 o
   0  14  11        2.12       -9.80     10.71 o
   1  14  11       61.34       55.45     13.52 o
   2  14  11        5.82        1.49     11.15 o
   3  14  11        3.38       -1.60     10.96 o
   4  14  11      136.52      147.20     18.66 o
   5  14  11       64.43       87.73     22.74 o
   0  15  11        4.04        9.97     12.27 o
   1  15  11       86.37       85.08     16.15 o
   2  15  11       22.56       14.14     14.19 o
   3  15  11        7.03       31.32     22.48 o
   4  15  11       41.29       26.30     17.67 o
  -3 -14  12       10.34       19.90     13.05 o
  -2 -14  12       60.17       58.29     17.66 o
  -1 -14  12       29.68       41.24     14.85 o
  -5 -13  12        0.38       10.40     12.64 o
  -4 -13  12        9.90       12.53     12.15 o
  -3 -13  12       59.21       51.42     14.45 o
  -2 -13  12       30.01       22.28     12.89 o
  -1 -13  12       36.60       19.36     28.17 o
   0 -13  12       88.29      117.83     17.28 o
   1 -13  12       63.70       94.58     17.69 o
  -5 -12  12       57.61       52.77     12.58 o
  -4 -12  12        6.15        8.53     11.92 o
  -3 -12  12        3.97        6.37     11.23 o
  -2 -12  12       70.13      108.16     18.61 o
  -1 -12  12        2.30        4.99     11.99 o
   0 -12  12       12.22       16.91     12.36 o
   1 -12  12       11.13       12.25     12.65 o
   2 -12  12       14.24       29.44     14.26 o
  -6 -11  12        1.75       15.94     20.12 o
  -5 -11  12       11.30       25.04     13.52 o
  -4 -11  12       42.36       48.18     14.33 o
  -3 -11  12       53.48       66.72     13.99 o
  -2 -11  12       71.11       54.24     14.69 o
  -1 -11  12        0.09        3.84     11.75 o
   0 -11  12       65.31      104.46     16.66 o
   1 -11  12        4.76        0.46     12.49 o
   2 -11  12       56.72       51.51     15.38 o
   3 -11  12       67.57       57.46     17.40 o
  -7 -10  12       13.56       12.89     19.28 o
  -6 -10  12        9.31       14.92     13.51 o
  -5 -10  12        9.58        3.77     12.74 o
  -4 -10  12      149.82      133.26     20.95 o
  -3 -10  12       36.50       49.41     14.75 o
  -2 -10  12       48.98       52.41     13.80 o
  -1 -10  12        0.61       -6.44     11.03 o
   0 -10  12        0.21       -5.00     13.78 o
   1 -10  12      253.09      198.90     21.41 o
   2 -10  12        0.99        9.06     12.80 o
   3 -10  12      128.40      148.04     20.24 o
   4 -10  12        9.87       23.35     16.93 o
  -7  -9  12       23.12       41.11     18.87 o
  -6  -9  12      201.77      164.32     39.72 o
  -5  -9  12        0.00      -17.41     11.85 o
  -4  -9  12        1.91       13.20     12.64 o
  -3  -9  12       10.10       29.62     13.06 o
  -2  -9  12       63.56       67.33     17.73 o
  -1  -9  12        6.45        3.71     12.57 o
   0  -9  12        9.31        7.31     11.56 o
   1  -9  12      111.69       94.41     16.59 o
   2  -9  12       15.24       18.72     13.37 o
   3  -9  12       50.62       51.01     15.13 o
   4  -9  12        1.64       32.62     17.22 o
  -7  -8  12       78.12       87.60     27.05 o
  -6  -8  12        0.08        2.33     16.31 o
  -5  -8  12       22.31       26.94     15.19 o
  -4  -8  12        3.36        2.52     12.45 o
  -3  -8  12       16.04        0.52      8.33 o
  -2  -8  12      108.22       83.50     17.16 o
  -1  -8  12      806.41      719.22     26.26 o
   0  -8  12      135.94      135.85     15.45 o
   1  -8  12       68.72       49.41     12.15 o
   2  -8  12      472.61      512.57     33.93 o
   3  -8  12       99.54       77.51     26.18 o
   4  -8  12       17.46        3.59     20.26 o
   5  -8  12       43.05       11.58     23.74 o
  -7  -7  12       12.92       17.98     16.04 o
  -6  -7  12       17.23       37.09     15.49 o
  -5  -7  12        0.54      -13.68     11.82 o
  -4  -7  12      123.66      111.19     18.79 o
  -3  -7  12       71.68       53.79     11.66 o
  -2  -7  12        0.37        1.58      8.46 o
  -1  -7  12       30.51       13.31      9.30 o
   0  -7  12       18.37       37.10     11.39 o
   1  -7  12      223.56      291.89     20.95 o
   2  -7  12      317.45      345.45     18.89 o
   3  -7  12        1.94      -21.59     15.34 o
   4  -7  12      181.41      158.61     79.74 o
   5  -7  12       11.79       -4.26     34.59 o
  -8  -6  12        5.12        2.50     25.84 o
  -7  -6  12       11.50       20.98     15.03 o
  -6  -6  12       28.73       42.36     16.57 o
  -5  -6  12       30.29       32.99     13.04 o
  -4  -6  12       76.70       64.82     12.30 o
  -3  -6  12      580.05      585.52     28.27 o
  -2  -6  12      110.82      105.85     13.88 o
  -1  -6  12       11.79        8.14      8.47 o
   0  -6  12     1069.82      899.99     30.94 o
   1  -6  12       22.54       19.75      9.56 o
   2  -6  12       11.84       33.49      9.87 o
   3  -6  12        6.34        3.03     11.34 o
   4  -6  12       15.46       10.33     12.31 o
   5  -6  12       79.65       72.06     22.34 o
   6  -6  12        0.24       34.46     35.92 o
  -8  -5  12        6.99      -10.80     19.50 o
  -7  -5  12        0.62        1.28     25.10 o
  -6  -5  12       12.91        5.98     13.47 o
  -5  -5  12        2.61        2.09     10.70 o
  -4  -5  12      182.55      179.89     16.22 o
  -3  -5  12       58.22       77.01     13.10 o
  -2  -5  12       61.55       57.31     11.29 o
  -1  -5  12      441.63      432.60     24.11 o
   0  -5  12      310.70      278.36     19.93 o
   1  -5  12       28.60       29.10     10.19 o
   2  -5  12        8.66       19.34      8.19 o
   3  -5  12       20.53       21.05     18.20 o
   4  -5  12       15.45       35.37     13.42 o
   5  -5  12       92.37      116.41     22.10 o
   6  -5  12        5.81       -2.34     32.12 o
  -8  -4  12        8.94        1.05     19.10 o
  -7  -4  12       10.41       43.05     16.33 o
  -6  -4  12      159.97      163.38     21.96 o
  -5  -4  12        8.09        7.14     10.07 o
  -4  -4  12      174.12      144.22     16.50 o
  -3  -4  12      679.18      669.90     28.41 o
  -2  -4  12     1255.62     1187.20     34.44 o
  -1  -4  12      398.73      343.56     21.39 o
   0  -4  12      384.09      404.98     23.50 o
   1  -4  12      303.64      332.20     21.89 o
   2  -4  12        1.69        7.67      8.34 o
   3  -4  12      343.97      338.44     23.89 o
   4  -4  12       81.86       76.37     15.26 o
   5  -4  12        9.30        4.89     13.78 o
   6  -4  12        0.07       -1.98     22.78 o
   7  -4  12        3.28       15.18     38.25 o
  -8  -3  12        0.56       17.23     33.29 o
  -7  -3  12        6.13        8.79     12.97 o
  -6  -3  12        0.64       -3.91     10.76 o
  -5  -3  12       25.89       11.23     10.70 o
  -4  -3  12      181.76      131.73     14.14 o
  -3  -3  12      229.88      228.84     25.20 o
  -2  -3  12        2.03        3.92      7.99 o
  -1  -3  12      400.52      457.51     23.17 o
   0  -3  12      105.58       83.19     10.27 o
   1  -3  12       34.20       47.61      9.04 o
   2  -3  12      436.27      478.13     30.75 o
   3  -3  12       81.02       74.54     13.90 o
   4  -3  12      370.24      407.89     26.83 o
   5  -3  12      139.75      138.68     22.51 o
   6  -3  12       32.87       26.19     23.66 o
   7  -3  12        6.03       18.10     26.58 o
  -8  -2  12        0.00       -7.30     28.62 o
  -7  -2  12        3.09        1.98     17.79 o
  -6  -2  12        3.18        9.78     10.94 o
  -5  -2  12       17.19       21.00     12.19 o
  -4  -2  12       52.44       37.24      9.88 o
  -3  -2  12       50.29       48.43     11.76 o
  -2  -2  12      372.36      440.03     20.66 o
  -1  -2  12        7.62        5.90      8.18 o
   0  -2  12        0.10       -6.89      6.28 o
   1  -2  12      209.57      189.61     14.30 o
   2  -2  12      396.79      400.64     25.39 o
   3  -2  12       71.67       80.87     17.37 o
   4  -2  12      437.27      468.96     28.27 o
   5  -2  12        1.86       19.25     13.34 o
   6  -2  12      227.95      247.92     37.45 o
   7  -2  12        0.01        3.92     47.45 o
  -8  -1  12        1.09        8.18     31.83 o
  -7  -1  12        0.01       10.51     31.54 o
  -6  -1  12        3.23       -5.44     10.74 o
  -5  -1  12       24.95       35.64     12.76 o
  -4  -1  12       39.29       35.13     10.97 o
  -3  -1  12        2.68       -4.21      7.54 o
  -2  -1  12      610.21      593.93     22.17 o
  -1  -1  12      805.99      821.17     24.24 o
   0  -1  12       82.07       80.38      9.63 o
   1  -1  12       35.85       44.15      9.19 o
   2  -1  12        0.01       -0.34      7.05 o
   3  -1  12      521.69      489.71     23.37 o
   4  -1  12      244.65      259.03     16.63 o
   5  -1  12     1214.97     1185.64     39.70 o
   6  -1  12        0.26      -15.16     29.49 o
   7  -1  12       77.27        8.10     24.92 o
  -8   0  12        3.61       43.51     35.62 o
  -7   0  12        2.33       13.01     21.65 o
  -6   0  12        0.45       -7.12     11.03 o
  -5   0  12       10.47        1.41     12.73 o
  -4   0  12        0.06       -8.02      8.80 o
  -3   0  12      683.69      747.95     24.33 o
  -2   0  12      226.08      251.44     17.98 o
  -1   0  12       14.24       10.54      8.51 o
   0   0  12       62.52       60.18     10.09 o
   1   0  12       73.84      121.40     14.58 o
   2   0  12      180.50      203.61     14.87 o
   3   0  12      879.87      879.44     27.10 o
   4   0  12      488.11      440.16     23.01 o
   5   0  12      381.07      456.31     28.27 o
   6   0  12       62.54       56.73     25.17 o
   7   0  12       10.66       33.50     25.01 o
  -7   1  12        0.13      -15.03     21.75 o
  -6   1  12       16.51       21.80     13.85 o
  -5   1  12       38.74       28.63     12.25 o
  -4   1  12       74.71       72.53     12.42 o
  -3   1  12        5.00       14.98      8.16 o
  -2   1  12      411.70      465.81     21.20 o
  -1   1  12       59.23      168.21     27.10 o
   0   1  12      524.38      579.55     21.32 o
   1   1  12        5.82        6.88      6.14 o
   2   1  12       29.18       53.17     10.26 o
   3   1  12       44.91       37.24      9.32 o
   4   1  12        0.22       -2.17      7.08 o
   5   1  12       31.89       17.93     10.67 o
   6   1  12       45.60       20.49     21.82 o
   7   1  12        0.38       10.95     23.95 o
   8   1  12        9.83       39.71     37.38 o
  -7   2  12        0.15       -9.80     20.66 o
  -6   2  12       16.70       12.57     21.90 o
  -5   2  12        5.35      -16.06     10.71 o
  -4   2  12      100.21       95.93     13.00 o
  -3   2  12      217.33      226.84     19.12 o
  -2   2  12       75.64       76.03     10.45 o
  -1   2  12      457.39      467.86     17.90 o
   0   2  12       29.23       74.95      9.88 o
   1   2  12     2414.02     2305.36     45.54 o
   2   2  12      428.25      449.08     21.33 o
   3   2  12       17.77       20.29      7.88 o
   4   2  12      225.76      220.71     15.19 o
   5   2  12     1343.87     1434.22     58.05 o
   6   2  12        0.05       11.52     21.40 o
   7   2  12       92.93      114.77     43.51 o
   8   2  12        0.28      -44.24     29.49 o
  -7   3  12        0.00      -13.86     20.84 o
  -6   3  12        2.89        9.04     20.21 o
  -5   3  12       54.66       79.29     21.24 o
  -4   3  12        2.40       11.75     10.21 o
  -3   3  12      233.63      211.83     18.19 o
  -2   3  12      142.61      131.54     11.47 o
  -1   3  12       68.75       93.73     10.86 o
   0   3  12       25.76       39.61      6.73 o
   1   3  12        6.00        5.69      5.77 o
   2   3  12     1396.47     1293.71     26.17 o
   3   3  12        0.13       -5.99      5.43 o
   4   3  12       15.68       16.28      6.39 o
   5   3  12      275.48      264.07     15.37 o
   6   3  12     1305.21     1206.64    104.16 o
   7   3  12        0.15      -36.21     28.32 o
   8   3  12        4.47       14.60     35.92 o
  -7   4  12        0.54      -22.03     25.70 o
  -6   4  12        0.19       -5.52     20.45 o
  -5   4  12       12.49      -12.44     14.50 o
  -4   4  12        0.03      -12.73      8.49 o
  -3   4  12       79.43      101.05     22.09 o
  -2   4  12      279.62      282.77     17.55 o
  -1   4  12      241.27      263.86     15.33 o
   0   4  12      383.99      448.95     18.03 o
   1   4  12      253.74      246.53     13.61 o
   2   4  12      194.20      132.60     10.68 o
   3   4  12      195.83      171.58     11.20 o
   4   4  12       31.88       28.17      7.17 o
   5   4  12      275.86      304.44     15.94 o
   6   4  12      328.30      354.66     38.84 o
   7   4  12       79.79       70.38     36.21 o
   8   4  12       67.79       86.73     37.38 o
  -6   5  12        0.18       80.88     50.95 o
  -5   5  12        3.12       -6.94     16.74 o
  -4   5  12        8.41        2.77     10.94 o
  -3   5  12       24.72       43.13     11.26 o
  -2   5  12      433.69      448.36     20.15 o
  -1   5  12        0.03        4.05      6.93 o
   0   5  12       22.69       48.46      7.87 o
   1   5  12      373.42      339.18     15.01 o
   2   5  12       16.14       25.56      6.73 o
   3   5  12      121.33      119.23      9.66 o
   4   5  12       18.31       28.10      7.19 o
   5   5  12        1.81        9.48      6.20 o
   6   5  12       14.60       19.27     30.95 o
   7   5  12       79.30       67.75     35.34 o
   8   5  12       16.82       21.32     33.29 o
  -6   6  12        0.31       12.85     33.00 o
  -5   6  12        0.21       -1.98     14.49 o
  -4   6  12       27.09       15.42     12.86 o
  -3   6  12        6.70       14.45     12.51 o
  -2   6  12       54.92       79.19     11.02 o
  -1   6  12      339.33      351.25     17.50 o
   0   6  12        0.74       -6.45      5.94 o
   1   6  12       24.08       39.64      8.83 o
   2   6  12       14.47       29.69      7.55 o
   3   6  12       39.44       71.43      7.81 o
   4   6  12     1024.59      972.69     33.19 o
   5   6  12      591.71      639.73     22.89 o
   6   6  12       21.93       17.93     19.65 o
   7   6  12      117.89       90.24     32.71 o
   8   6  12        5.02      -15.77     28.62 o
  -6   7  12        2.64      -17.77     26.37 o
  -5   7  12       19.84       -5.37     17.64 o
  -4   7  12        5.18      -17.29     12.51 o
  -3   7  12      134.17      142.54     15.11 o
  -2   7  12       29.27       45.41      9.64 o
  -1   7  12        0.01        2.76      7.03 o
   0   7  12      147.54      193.03     12.68 o
   1   7  12      268.14      315.48     14.88 o
   2   7  12       18.23       25.10     10.66 o
   3   7  12      205.16      196.29     13.52 o
   4   7  12       24.55       15.81      7.01 o
   5   7  12      267.33      290.67     33.16 o
   6   7  12       22.43        5.10     18.91 o
   7   7  12       17.62       37.38     33.58 o
   8   7  12        0.40      -15.18     27.16 o
  -5   8  12       28.73        9.62     18.06 o
  -4   8  12        0.51        4.72     17.32 o
  -3   8  12       18.27        0.46     14.73 o
  -2   8  12        0.11       10.85      8.00 o
  -1   8  12        0.52        1.68      9.28 o
   0   8  12      383.39      356.78     20.51 o
   1   8  12      226.63      282.89     21.93 o
   2   8  12      315.84      259.18     29.65 o
   3   8  12      378.98      437.41     28.28 o
   4   8  12      134.25      144.95     16.68 o
   5   8  12       28.64       66.87     19.36 o
   6   8  12       82.37       61.64     22.76 o
   7   8  12       43.29       40.59     24.82 o
   8   8  12       30.11      -15.48     31.83 o
  -5   9  12       12.44        3.58     16.29 o
  -4   9  12        1.06       12.53     17.54 o
  -3   9  12       65.94       69.36     16.32 o
  -2   9  12       11.71        8.97     13.99 o
  -1   9  12       11.91       -1.24     12.77 o
   0   9  12      177.37      187.76     18.04 o
   1   9  12       38.49       35.05     10.05 o
   2   9  12       88.01       91.72     12.61 o
   3   9  12        0.81        0.54      9.50 o
   4   9  12      585.53      656.12     31.68 o
   5   9  12        6.99        0.71     12.44 o
   6   9  12       64.32       61.01     23.36 o
   7   9  12       11.05      -23.94     23.36 o
  -4  10  12        0.15        6.44     17.62 o
  -3  10  12        1.32       10.65     14.02 o
  -2  10  12       46.32       22.79     15.61 o
  -1  10  12       10.87       18.57     10.66 o
   0  10  12       48.92       30.26     14.14 o
   1  10  12       66.28       77.80     12.86 o
   2  10  12      195.16      256.87     21.40 o
   3  10  12       18.76       12.30     10.55 o
   4  10  12      177.73      166.79     21.58 o
   5  10  12       96.37      109.65     20.68 o
   6  10  12        1.08       11.74     17.70 o
   7  10  12       17.23       14.89     25.99 o
  -4  11  12        3.19       21.02     18.38 o
  -3  11  12       23.89       37.17     18.55 o
  -2  11  12       25.10       19.83     11.83 o
  -1  11  12        1.92      -11.60     10.93 o
   0  11  12       63.55       56.42     14.36 o
   1  11  12       66.53       58.77     13.90 o
   2  11  12       71.65       83.40     13.00 o
   3  11  12      377.35      351.44     29.21 o
   4  11  12        4.62        2.63     13.08 o
   5  11  12        0.53       11.14     15.66 o
   6  11  12        6.85       17.90     22.63 o
   7  11  12       15.57       21.61     23.36 o
  -3  12  12        7.02        9.54     20.47 o
  -2  12  12       53.56       38.60     19.26 o
  -1  12  12       32.03       29.42     13.12 o
   0  12  12      177.74      139.90     37.09 o
   1  12  12       64.26       38.53     16.94 o
   2  12  12       61.43       42.81     13.83 o
   3  12  12       16.67       30.56     12.92 o
   4  12  12       96.80       97.72     17.74 o
   5  12  12       82.18      115.76     21.24 o
   6  12  12       66.98       58.06     19.79 o
  -2  13  12       15.99       15.96     17.88 o
  -1  13  12       24.23       26.20     12.90 o
   0  13  12        1.00       -9.37     11.63 o
   1  13  12       27.38       27.06     16.42 o
   2  13  12       83.35       63.89     14.60 o
   3  13  12       31.17       20.09     18.43 o
   4  13  12       65.27       63.27     18.08 o
   5  13  12       10.58       11.78     15.05 o
   6  13  12        0.17       14.00     15.16 o
  -1  14  12       11.10       16.12     14.81 o
   0  14  12        7.63        3.81     11.03 o
   1  14  12       12.92      -12.32     13.53 o
   2  14  12        0.01      -14.52     11.45 o
   3  14  12       77.31       94.64     19.36 o
   4  14  12       43.41       52.91     16.49 o
   5  14  12       34.57       83.27     34.46 o
   1  15  12        4.27       15.32     11.81 o
   2  15  12       77.90       95.71     38.99 o
   3  15  12       16.11        6.89     13.64 o
  -4 -13  13        0.14        2.96     12.58 o
  -3 -13  13        0.43       31.33     13.20 o
  -2 -13  13       35.36       47.22     15.01 o
  -1 -13  13        2.63       -0.70     12.31 o
   0 -13  13        3.18        6.54     12.50 o
  -5 -12  13        2.01       26.84     14.65 o
  -4 -12  13       61.39       86.38     22.66 o
  -3 -12  13       20.70       40.96     14.25 o
  -2 -12  13      156.41      171.14     36.00 o
  -1 -12  13        4.02        8.88     11.99 o
   0 -12  13        2.32        6.34     15.85 o
   1 -12  13        1.86       13.35     13.23 o
  -6 -11  13        0.31       18.18     20.87 o
  -5 -11  13       20.55       34.83     14.80 o
  -4 -11  13       68.96       39.99     12.80 o
  -3 -11  13        1.31       -3.00     12.34 o
  -2 -11  13      120.77      154.72     21.26 o
  -1 -11  13      224.42      206.79     30.57 o
   0 -11  13       13.66       24.66     14.24 o
   1 -11  13        0.66       12.60     12.21 o
   2 -11  13       19.27       31.64     17.95 o
  -6 -10  13       15.40       14.81     17.02 o
  -5 -10  13       64.09       59.70     15.46 o
  -4 -10  13       42.27       41.99     14.01 o
  -3 -10  13       72.26       54.99     17.19 o
  -2 -10  13      139.90      112.60     19.68 o
  -1 -10  13        1.48      -10.75     10.81 o
   0 -10  13        5.03       -7.84     19.28 o
   1 -10  13        0.08       10.65     12.41 o
   2 -10  13      109.20      118.45     19.01 o
   3 -10  13       16.80       12.53     14.52 o
  -7  -9  13        1.10        9.12     19.43 o
  -6  -9  13      200.71      193.48     40.31 o
  -5  -9  13       29.52       39.13     14.29 o
  -4  -9  13        0.69       13.53     13.07 o
  -3  -9  13       39.56       25.68     13.99 o
  -2  -9  13       59.58       39.36     16.88 o
  -1  -9  13       40.03       37.09     14.90 o
   0  -9  13      168.58      186.20     22.87 o
   1  -9  13       14.24       13.73     12.97 o
   2  -9  13        8.91        4.82     13.19 o
   3  -9  13        0.44       -9.18     12.72 o
   4  -9  13       13.21       35.10     17.86 o
  -7  -8  13        4.25       20.68     15.16 o
  -6  -8  13        1.13       -5.62     14.77 o
  -5  -8  13      552.91      484.48     42.57 o
  -4  -8  13        4.30        9.88     13.45 o
  -3  -8  13      494.34      510.03     33.78 o
  -2  -8  13       87.55       88.12     18.06 o
  -1  -8  13       73.19       41.64     14.89 o
   0  -8  13      111.28      130.63     53.30 o
   1  -8  13      300.12      342.71     24.38 o
   2  -8  13      470.84      473.79     33.71 o
   3  -8  13       98.33       96.67     20.09 o
   4  -8  13       23.98       -8.34     21.10 o
   5  -8  13        0.22      -27.03     24.35 o
  -7  -7  13       82.41       72.16     20.45 o
  -6  -7  13       14.25       26.79     14.79 o
  -5  -7  13      209.05      184.07     30.03 o
  -4  -7  13      274.28      274.13     26.26 o
  -3  -7  13        0.27       12.46     13.63 o
  -2  -7  13       11.94        3.67     10.64 o
  -1  -7  13     2767.91     2728.09     70.72 o
   0  -7  13       18.48        3.54     11.58 o
   1  -7  13      351.77      344.42     24.90 o
   2  -7  13      248.95      296.21     36.26 o
   3  -7  13       31.61       28.57     15.39 o
   4  -7  13       10.87        7.88     17.20 o
   5  -7  13        8.63      -14.89     35.92 o
  -7  -6  13        1.54        8.01     27.63 o
  -6  -6  13       32.67       29.94     19.51 o
  -5  -6  13       86.83       99.18     19.12 o
  -4  -6  13        7.15        6.41     11.82 o
  -3  -6  13        7.97        2.07     10.09 o
  -2  -6  13      476.78      411.84     25.21 o
  -1  -6  13      195.48      197.34     18.59 o
   0  -6  13       44.18       61.53     12.35 o
   1  -6  13     3131.25     2936.22    112.35 o
   2  -6  13       99.80       86.33     13.13 o
   3  -6  13        0.24       -3.87     10.88 o
   4  -6  13        0.72       -6.24     13.53 o
   5  -6  13       30.21      -13.14     30.37 o
  -7  -5  13        4.96       -9.07     27.39 o
  -6  -5  13        3.21       -7.81     13.60 o
  -5  -5  13       57.12       64.55     18.85 o
  -4  -5  13        4.98        9.97     12.53 o
  -3  -5  13       41.29       48.30     11.72 o
  -2  -5  13       69.08       65.03     17.44 o
  -1  -5  13      125.30      172.95     16.91 o
   0  -5  13      244.40      195.17     24.41 o
   1  -5  13      581.44      576.70     30.12 o
   2  -5  13      191.70      234.69     15.82 o
   3  -5  13        1.95       14.91     16.99 o
   4  -5  13       52.85       53.39     17.34 o
   5  -5  13       76.12       59.39     25.40 o
   6  -5  13       43.74       31.83     38.84 o
  -7  -4  13       61.07       63.36     23.61 o
  -6  -4  13        9.82       12.00     15.21 o
  -5  -4  13       47.74       47.80     18.29 o
  -4  -4  13        0.42        6.17     11.88 o
  -3  -4  13       51.26       77.21     13.37 o
  -2  -4  13       20.26       44.85     16.02 o
  -1  -4  13        0.20       15.93     12.47 o
   0  -4  13        1.36       12.66      8.81 o
   1  -4  13        0.05        2.80      8.72 o
   2  -4  13      174.52      163.28     20.52 o
   3  -4  13       49.45       51.24     12.77 o
   4  -4  13       40.27       53.17     17.27 o
   5  -4  13       13.19        6.00     15.74 o
   6  -4  13        0.71       64.31     30.95 o
  -7  -3  13        0.72       -9.41     18.49 o
  -6  -3  13        6.94       15.40     15.48 o
  -5  -3  13        0.07       -1.59     12.73 o
  -4  -3  13      114.19      148.07     15.38 o
  -3  -3  13       27.34       28.33     15.55 o
  -2  -3  13      285.78      362.69     23.00 o
  -1  -3  13        5.44       11.72      8.92 o
   0  -3  13      270.37      289.39     20.63 o
   1  -3  13      730.49      683.27     29.53 o
   2  -3  13      560.59      609.16     33.15 o
   3  -3  13      320.44      289.80     26.92 o
   4  -3  13      400.33      396.00     32.88 o
   5  -3  13       30.98       32.29     18.06 o
   6  -3  13        8.63       -8.15     22.66 o
   7  -3  13      110.09      115.63     34.16 o
  -7  -2  13        0.39        2.81     19.79 o
  -6  -2  13       43.16       46.19     13.84 o
  -5  -2  13       32.75       31.92     14.55 o
  -4  -2  13       86.80      115.87     15.62 o
  -3  -2  13      278.25      287.17     21.72 o
  -2  -2  13       97.83      105.98     14.08 o
  -1  -2  13        0.00       16.06      7.57 o
   0  -2  13      415.72      453.14     21.83 o
   1  -2  13      125.95       94.73     12.83 o
   2  -2  13        0.44       -5.41      7.65 o
   3  -2  13      366.50      424.26     30.87 o
   4  -2  13       68.52       64.89     28.97 o
   5  -2  13       14.88       17.93     15.12 o
   6  -2  13      265.24      257.92     40.59 o
   7  -2  13       61.23       34.14     29.98 o
  -7  -1  13        0.25       33.87     34.75 o
  -6  -1  13       20.55        9.30     14.86 o
  -5  -1  13      214.21      233.56     21.85 o
  -4  -1  13        4.58       21.57     11.38 o
  -3  -1  13       23.98       15.90     12.81 o
  -2  -1  13      347.09      347.60     25.35 o
  -1  -1  13       28.07       60.33     10.90 o
   0  -1  13      328.05      470.43     25.85 o
   1  -1  13      407.08      467.78     21.83 o
   2  -1  13      689.29      629.72     32.09 o
   3  -1  13      144.23      181.64     17.20 o
   4  -1  13        0.21       -3.52     10.10 o
   5  -1  13       80.95       81.00     19.80 o
   6  -1  13        8.88       12.50     23.53 o
   7  -1  13      147.89       92.58     32.88 o
  -7   0  13        7.65       19.73     22.89 o
  -6   0  13        3.81        9.19     13.84 o
  -5   0  13      116.77      119.76     17.29 o
  -4   0  13       20.97       36.47     12.20 o
  -3   0  13        9.56       26.25      9.26 o
  -2   0  13      137.46      142.55     15.40 o
  -1   0  13      107.10       85.98     12.45 o
   0   0  13     2061.06     1991.56     46.30 o
   1   0  13      697.92      553.96     22.02 o
   2   0  13       99.59      115.02     12.44 o
   3   0  13      174.30      169.79     15.38 o
   4   0  13      241.16      280.82     25.05 o
   5   0  13      412.74      423.99     35.64 o
   6   0  13       10.54       17.52     22.03 o
   7   0  13       56.86       40.88     37.67 o
  -7   1  13        0.01      -16.03     21.24 o
  -6   1  13        1.64       -2.28     15.55 o
  -5   1  13        0.22        7.87     13.14 o
  -4   1  13        7.38       13.64     11.33 o
  -3   1  13       74.07       83.61     11.77 o
  -2   1  13       59.43       48.76      9.87 o
  -1   1  13      221.08      259.59     18.63 o
   0   1  13     2419.79     2584.34     54.55 o
   1   1  13      107.64      126.33     14.02 o
   2   1  13     1168.38     1106.34     29.85 o
   3   1  13      350.09      428.82     22.35 o
   4   1  13      443.06      471.48     28.10 o
   5   1  13       13.58       13.68      8.18 o
   6   1  13       21.57       21.97     24.26 o
   7   1  13        7.12        0.29     30.08 o
  -7   2  13        4.25       28.59     43.07 o
  -6   2  13        2.60       -5.75     16.74 o
  -5   2  13        7.91        5.91     16.60 o
  -4   2  13       22.75       25.11     12.26 o
  -3   2  13       10.60       10.22     14.31 o
  -2   2  13       23.44       29.82      9.17 o
  -1   2  13      159.17      151.33     13.28 o
   0   2  13       32.15       49.53      9.44 o
   1   2  13      487.27      521.93     22.25 o
   2   2  13      106.60      128.81     12.92 o
   3   2  13      459.48      543.27     21.81 o
   4   2  13      508.97      492.50     24.56 o
   5   2  13       89.68       74.19     14.37 o
   6   2  13       38.01       13.78     22.50 o
   7   2  13       23.27      -19.86     32.71 o
  -7   3  13        0.44       16.79     22.82 o
  -6   3  13        3.48        2.88     20.11 o
  -5   3  13        0.13      -11.05     14.00 o
  -4   3  13       26.33       41.56     12.59 o
  -3   3  13        0.01       -0.67      9.52 o
  -2   3  13      100.21      124.46     14.18 o
  -1   3  13      132.22      163.15     16.01 o
   0   3  13      645.97      615.07     18.61 o
   1   3  13       22.37       22.44     10.18 o
   2   3  13      160.38      181.06     13.14 o
   3   3  13       59.31       92.32      9.64 o
   4   3  13        4.67       16.38      7.70 o
   5   3  13      239.64      253.04     16.71 o
   6   3  13       25.79       -8.42     31.54 o
   7   3  13        5.61      -14.02     31.54 o
   8   3  13        2.94       14.02     33.29 o
  -6   4  13       10.31       44.01     23.86 o
  -5   4  13       15.54       22.34     18.10 o
  -4   4  13        2.37       -0.13      8.43 o
  -3   4  13        0.01        2.64      8.13 o
  -2   4  13      169.00      147.14     14.12 o
  -1   4  13      183.70      228.96     15.06 o
   0   4  13     1158.96     1131.65     27.40 o
   1   4  13       10.41       36.24      7.98 o
   2   4  13      129.94      126.44     11.17 o
   3   4  13        9.84        2.48      6.25 o
   4   4  13       39.82       39.29      9.67 o
   5   4  13      508.20      529.19     21.17 o
   6   4  13      167.00      233.95     48.78 o
   7   4  13        6.58      -16.06     27.45 o
   8   4  13        1.79      -16.35     30.66 o
  -6   5  13        9.04       -3.50     28.62 o
  -5   5  13        1.54       -6.14     15.01 o
  -4   5  13        4.25       11.62     29.05 o
  -3   5  13      169.52      181.39     18.28 o
  -2   5  13       25.41       49.95     10.01 o
  -1   5  13        0.01       -0.03      7.14 o
   0   5  13        0.03       -3.16      6.41 o
   1   5  13      219.98      225.14     14.24 o
   2   5  13     2537.44     2231.48     40.70 o
   3   5  13       38.65       41.59      8.41 o
   4   5  13      251.87      285.69     14.64 o
   5   5  13       22.08       32.83      8.71 o
   6   5  13        1.28       -7.01     23.65 o
   7   5  13       25.94        5.26     30.08 o
   8   5  13        0.07      -25.11     27.45 o
  -6   6  13        3.89       20.15     35.62 o
  -5   6  13       11.13       42.05     23.82 o
  -4   6  13        6.19       15.88     20.55 o
  -3   6  13      147.90      144.88     15.59 o
  -2   6  13       10.52       18.26      9.24 o
  -1   6  13       87.75       65.64      9.84 o
   0   6  13       10.79       -0.44      6.69 o
   1   6  13      123.31      112.66     10.63 o
   2   6  13       95.20       67.24     13.34 o
   3   6  13      937.65      793.27     22.03 o
   4   6  13     1646.25     1690.52     48.95 o
   5   6  13       99.23       96.92     15.43 o
   6   6  13       97.57       68.34     32.42 o
   7   6  13        7.35        4.67     32.70 o
   8   6  13        2.88      -16.64     29.49 o
  -5   7  13       60.13       20.15     28.08 o
  -4   7  13       17.24       29.07     19.68 o
  -3   7  13       36.64       22.72     17.23 o
  -2   7  13        0.90        5.21      9.73 o
  -1   7  13       11.03       19.27      7.86 o
   0   7  13      301.98      328.33     16.38 o
   1   7  13       20.32       22.42      7.41 o
   2   7  13      200.08      206.21     17.93 o
   3   7  13       71.97       55.08     12.88 o
   4   7  13      109.00      125.20     15.22 o
   5   7  13        3.53        7.37     17.60 o
   6   7  13      318.07      250.36     43.24 o
   7   7  13        6.62      -37.08     25.11 o
  -5   8  13        0.19       -2.87     26.37 o
  -4   8  13       17.84       13.74     16.33 o
  -3   8  13      152.55      101.32     27.31 o
  -2   8  13        1.16        5.86     10.92 o
  -1   8  13      135.44      125.06     17.24 o
   0   8  13       41.17       49.99     11.92 o
   1   8  13        4.51       11.11      9.83 o
   2   8  13        5.34       -1.85      7.61 o
   3   8  13      472.14      470.89     36.26 o
   4   8  13        1.24        1.51     11.31 o
   5   8  13       16.16       10.93     25.84 o
   6   8  13       10.18        7.43     19.81 o
   7   8  13       35.31       15.77     29.49 o
  -5   9  13        6.35       16.69     27.29 o
  -4   9  13        0.38       25.43     18.14 o
  -3   9  13       17.01        5.53     14.17 o
  -2   9  13        2.92       -2.94     18.17 o
  -1   9  13        4.03        6.58     19.92 o
   0   9  13        4.87       12.68     13.93 o
   1   9  13      327.06      243.45     29.07 o
   2   9  13        1.08       -2.00     10.18 o
   3   9  13       11.34       -3.99     14.21 o
   4   9  13      161.75      156.68     19.50 o
   5   9  13        5.17       -2.30     17.68 o
   6   9  13        0.28       -1.98     18.43 o
   7   9  13        0.13        5.84     24.82 o
  -4  10  13       14.99       11.83     17.75 o
  -3  10  13        0.13       15.83     14.97 o
  -2  10  13       85.70      118.56     39.37 o
  -1  10  13       21.47       53.28     23.16 o
   0  10  13      152.89      107.15     23.22 o
   1  10  13      190.90      152.03     23.13 o
   2  10  13        0.45       -5.67     12.42 o
   3  10  13       13.64       10.97     12.89 o
   4  10  13       79.00       70.29     18.79 o
   5  10  13        7.19       -6.57     16.75 o
   6  10  13        2.59       14.89     19.36 o
   7  10  13        1.46       33.00     29.78 o
  -3  11  13        1.43       -3.90     16.07 o
  -2  11  13        0.06       14.02     14.23 o
  -1  11  13      601.52      738.23     97.90 o
   0  11  13       51.52       47.80     39.86 o
   1  11  13       54.75       55.30     17.84 o
   2  11  13       47.18       31.56     15.86 o
   3  11  13       49.50       24.33     16.20 o
   4  11  13       48.08       18.69     20.73 o
   5  11  13      193.52      166.88     24.62 o
   6  11  13       54.99       55.28     21.39 o
  -2  12  13        1.90        7.67     13.82 o
  -1  12  13       84.61       62.66     19.44 o
   0  12  13      132.96      107.77     35.92 o
   1  12  13        3.62       -5.60     14.58 o
   2  12  13       12.25        8.10     11.65 o
   3  12  13       33.81       39.13     20.73 o
   4  12  13       24.26        7.88     21.02 o
   5  12  13        1.10       -5.88     25.26 o
   6  12  13       13.14       35.29     18.46 o
  -2  13  13       50.30       29.73     15.75 o
  -1  13  13       23.84       14.76     13.35 o
   0  13  13      119.97       81.07     24.82 o
   1  13  13        1.16        1.87     13.89 o
   2  13  13       59.04       30.16     19.57 o
   3  13  13      108.11       72.51     18.31 o
   4  13  13       27.72       30.08     19.56 o
   5  13  13        5.67       17.90     23.80 o
   0  14  13        2.65       14.61     12.97 o
   1  14  13       29.51       22.80     19.56 o
   2  14  13        0.29        0.54     16.12 o
   3  14  13        1.25        6.40     21.90 o
   4  14  13        6.25       33.29     18.40 o
  -2 -13  14       49.13       62.11     17.95 o
  -1 -13  14       41.41       61.35     17.35 o
  -4 -12  14        0.08        2.50     12.92 o
  -3 -12  14        3.87       22.28     12.96 o
  -2 -12  14       36.63       34.17     19.96 o
  -1 -12  14        5.37       22.29     14.90 o
   0 -12  14       24.27       46.48     21.97 o
   1 -12  14        0.00       17.29     14.66 o
  -5 -11  14       19.13       44.40     15.76 o
  -4 -11  14        0.08       21.52     14.85 o
  -3 -11  14        7.50       31.44     13.75 o
  -2 -11  14       11.59        5.43     13.61 o
  -1 -11  14       20.79       39.33     16.15 o
   0 -11  14      150.85      186.97     24.64 o
   1 -11  14      117.23      124.91     25.29 o
   2 -11  14       50.75       40.07     24.43 o
  -6 -10  14        9.65       24.00     15.09 o
  -5 -10  14        3.45        9.97     14.32 o
  -4 -10  14       18.02       16.94     23.06 o
  -3 -10  14       34.41       54.85     15.10 o
  -2 -10  14       14.21       10.27     12.91 o
  -1 -10  14        0.73       -9.24     12.11 o
   0 -10  14      124.04      100.99     19.98 o
   1 -10  14      145.68      131.28     19.43 o
   2 -10  14       24.53       -2.38     13.87 o
   3 -10  14       39.01       74.07     20.41 o
  -6  -9  14        3.15       20.66     14.37 o
  -5  -9  14        4.92       12.25     13.58 o
  -4  -9  14       30.24       39.86     14.82 o
  -3  -9  14       12.43       23.62     13.71 o
  -2  -9  14       31.97       28.04     14.84 o
  -1  -9  14       72.77       52.44     17.31 o
   0  -9  14        3.74       -8.95     11.98 o
   1  -9  14      116.73      120.69     22.35 o
   2  -9  14        9.20       -5.18     13.89 o
   3  -9  14       27.36       33.50     18.23 o
   4  -9  14        9.23       27.51     18.90 o
  -6  -8  14        6.38       20.12     18.25 o
  -5  -8  14       52.65       53.81     16.98 o
  -4  -8  14        8.96       14.90     14.56 o
  -3  -8  14        8.39       28.83     14.70 o
  -2  -8  14       83.31       70.88     17.30 o
  -1  -8  14      252.56      277.82     31.98 o
   0  -8  14      215.28      233.48     32.71 o
   1  -8  14      326.72      264.35     32.86 o
   2  -8  14      110.81      118.98     21.06 o
   3  -8  14        0.36       -6.63     17.28 o
   4  -8  14        3.05      -25.51     17.01 o
  -7  -7  14        1.12       35.92     17.57 o
  -6  -7  14        0.24        3.66     15.25 o
  -5  -7  14        2.57        9.68     14.23 o
  -4  -7  14       27.59        1.36     13.22 o
  -3  -7  14      582.50      567.81     36.32 o
  -2  -7  14      130.45      108.84     23.12 o
  -1  -7  14        6.60       28.48     14.40 o
   0  -7  14     1346.01     1307.30     47.57 o
   1  -7  14      318.69      305.51     27.93 o
   2  -7  14       95.97      102.83     19.58 o
   3  -7  14      356.58      328.07     30.00 o
   4  -7  14      247.93      229.40     35.16 o
   5  -7  14       26.73       13.72     38.55 o
  -7  -6  14        2.85        4.91     20.25 o
  -6  -6  14        7.05       24.56     19.90 o
  -5  -6  14        0.32       -7.70     14.63 o
  -4  -6  14        1.97      -15.03     13.83 o
  -3  -6  14        0.76       -9.19     19.17 o
  -2  -6  14       95.62       86.52     39.29 o
  -1  -6  14        6.31       -3.98      9.86 o
   0  -6  14      152.27      151.19     21.42 o
   1  -6  14      137.78      129.27     19.68 o
   2  -6  14      414.29      405.38     32.70 o
   3  -6  14       39.93       56.13     15.38 o
   4  -6  14       37.16       12.15     16.52 o
   5  -6  14        1.02       56.65     35.92 o
  -7  -5  14        5.67       47.43     17.77 o
  -6  -5  14        4.15        9.46     14.77 o
  -5  -5  14      129.43      124.66     21.31 o
  -4  -5  14       16.03        0.66     12.89 o
  -3  -5  14       75.85       61.36     17.49 o
  -2  -5  14       99.68      109.66     15.28 o
  -1  -5  14        7.95       -4.75     12.52 o
   0  -5  14      208.78      177.74     22.22 o
   1  -5  14       76.92       74.39     14.53 o
   2  -5  14      106.82      124.71     14.94 o
   3  -5  14      201.49      189.51     20.67 o
   4  -5  14       29.95       11.86     14.58 o
   5  -5  14       51.67       49.06     37.38 o
   6  -5  14        0.46       97.24     46.43 o
  -7  -4  14        4.42       -7.71     20.03 o
  -6  -4  14       16.97       26.97     17.59 o
  -5  -4  14        6.68       25.79     31.93 o
  -4  -4  14        1.48        2.01     12.25 o
  -3  -4  14      126.45      118.40     16.18 o
  -2  -4  14      137.46      174.93     17.69 o
  -1  -4  14      500.23      443.27     26.09 o
   0  -4  14       45.63       55.62     12.54 o
   1  -4  14       21.50       20.79     10.77 o
   2  -4  14        0.32       12.63     12.58 o
   3  -4  14      409.63      440.92     35.12 o
   4  -4  14       32.36       49.73     17.07 o
   5  -4  14       63.75       60.70     28.03 o
   6  -4  14        3.85       39.35     31.68 o
  -7  -3  14        3.86       15.26     21.49 o
  -6  -3  14       12.21       11.65     16.33 o
  -5  -3  14       43.05       29.01     15.46 o
  -4  -3  14      312.61      305.02     27.24 o
  -3  -3  14       59.80       57.15     12.46 o
  -2  -3  14       97.75      128.07     15.65 o
  -1  -3  14      137.11      152.12     21.90 o
   0  -3  14        2.80        0.10      8.68 o
   1  -3  14      104.60      118.98     17.64 o
   2  -3  14       56.17       28.23     15.72 o
   3  -3  14       14.28       33.07     14.72 o
   4  -3  14        2.63       -9.00     12.63 o
   5  -3  14       66.69       47.12     25.69 o
   6  -3  14        0.61      -22.34     30.37 o
  -7  -2  14        1.75       13.72     29.78 o
  -6  -2  14        4.47       -5.40     12.22 o
  -5  -2  14       49.54       29.98     15.27 o
  -4  -2  14       11.25       21.72     12.02 o
  -3  -2  14       10.91       20.19     12.78 o
  -2  -2  14       23.43       25.91     12.11 o
  -1  -2  14        8.05       11.76     11.23 o
   0  -2  14       35.57       51.67     13.58 o
   1  -2  14      122.91      169.33     16.91 o
   2  -2  14      146.66      147.84     19.35 o
   3  -2  14       92.49       58.97     16.55 o
   4  -2  14      343.81      337.17     30.90 o
   5  -2  14        1.25       33.60     23.31 o
   6  -2  14       25.87        8.58     24.05 o
   7  -2  14        6.59       31.71     28.89 o
  -7  -1  14        0.14      -41.46     28.62 o
  -6  -1  14       33.62       12.59     13.72 o
  -5  -1  14        7.50       39.05     15.17 o
  -4  -1  14      146.93      145.09     18.84 o
  -3  -1  14       64.16       83.01     13.72 o
  -2  -1  14        0.67       -0.63     11.06 o
  -1  -1  14      729.44      650.65     29.71 o
   0  -1  14       97.49      102.76     13.57 o
   1  -1  14      368.69      373.76     23.32 o
   2  -1  14     1656.72     1650.13     49.28 o
   3  -1  14       92.94      103.61     15.34 o
   4  -1  14      282.05      234.76     26.02 o
   5  -1  14      101.06      110.72     29.22 o
   6  -1  14       53.74       89.68     29.29 o
   7  -1  14        2.64      -11.54     22.09 o
  -7   0  14        0.86        6.42     30.66 o
  -6   0  14       21.61       14.96     17.06 o
  -5   0  14       21.81       41.72     15.78 o
  -4   0  14      113.56      116.94     18.67 o
  -3   0  14       58.52       57.44     14.35 o
  -2   0  14        0.98       -5.51      8.82 o
  -1   0  14        9.02       32.23     10.13 o
   0   0  14       22.19       32.38     10.46 o
   1   0  14      118.39       85.67     11.58 o
   2   0  14      676.91      656.33     25.61 o
   3   0  14     1335.66     1186.01     34.60 o
   4   0  14        7.42       30.78     15.17 o
   5   0  14       30.60       66.20     24.33 o
   6   0  14       23.02       57.97     25.69 o
   7   0  14        4.23       74.75     41.76 o
  -7   1  14        3.94        7.63     44.97 o
  -6   1  14        8.54        5.44     17.29 o
  -5   1  14       52.75       78.68     17.82 o
  -4   1  14       54.84       19.63     12.33 o
  -3   1  14        0.20       -0.68      8.60 o
  -2   1  14      151.53      164.74     25.80 o
  -1   1  14        4.49        9.66      8.64 o
   0   1  14        1.80        1.28      8.38 o
   1   1  14      697.60      611.73     21.33 o
   2   1  14      100.81      105.08     15.06 o
   3   1  14      189.41      228.66     17.51 o
   4   1  14        1.84        3.83      8.53 o
   5   1  14        0.16        7.72     20.33 o
   6   1  14       79.01       70.49     25.87 o
   7   1  14        5.42       28.91     37.08 o
  -7   2  14        4.13       23.87     45.84 o
  -6   2  14        2.13       37.37     27.60 o
  -5   2  14        0.26       -9.33     19.81 o
  -4   2  14      102.11       84.02     17.91 o
  -3   2  14       69.45       66.39     18.94 o
  -2   2  14      118.26      125.52     14.17 o
  -1   2  14       32.26       26.40      9.10 o
   0   2  14       44.21       59.35     11.48 o
   1   2  14      514.18      455.82     35.06 o
   2   2  14        6.32        8.37      6.30 o
   3   2  14      160.39      170.67     15.59 o
   4   2  14      131.13      151.39     17.81 o
   5   2  14       41.65       -3.20     20.48 o
   6   2  14       25.60       49.35     24.98 o
   7   2  14       27.39       44.39     37.96 o
  -6   3  14       10.22       -4.82     18.07 o
  -5   3  14       33.40       33.79     31.54 o
  -4   3  14       17.44       24.83     12.51 o
  -3   3  14       21.45       27.03     16.98 o
  -2   3  14        0.27       15.70      9.77 o
  -1   3  14     1126.02     1229.87     47.45 o
   0   3  14       43.47       45.30      8.30 o
   1   3  14      127.31      142.99     12.86 o
   2   3  14     1006.52      939.49     34.02 o
   3   3  14     1859.61     1827.39     35.11 o
   4   3  14      206.98      214.64     14.91 o
   5   3  14      334.91      343.68     35.51 o
   6   3  14        3.71      -12.85     29.20 o
   7   3  14        4.87      -15.77     29.20 o
  -6   4  14        5.57       29.92     23.91 o
  -5   4  14       28.32       40.33     17.87 o
  -4   4  14        0.18       12.46     19.49 o
  -3   4  14       38.47       18.54     11.25 o
  -2   4  14       19.94       39.16     12.05 o
  -1   4  14       94.27       92.55     11.50 o
   0   4  14      480.65      441.21     20.28 o
   1   4  14        7.69       25.65      7.83 o
   2   4  14        0.64       13.03      8.32 o
   3   4  14      352.14      354.48     16.73 o
   4   4  14     2137.47     1912.73     39.31 o
   5   4  14       10.01       -9.50     18.86 o
   6   4  14        9.67       42.63     32.12 o
   7   4  14        0.11      -18.69     27.74 o
  -6   5  14        1.07       12.26     35.92 o
  -5   5  14       17.26       12.32     17.83 o
  -4   5  14       61.69       53.91     23.08 o
  -3   5  14      365.84      431.22     42.04 o
  -2   5  14      103.54      100.35     12.58 o
  -1   5  14        0.01       -1.27      7.47 o
   0   5  14      261.65      263.58     15.96 o
   1   5  14      629.28      634.42     22.50 o
   2   5  14       28.92       26.30      9.02 o
   3   5  14       47.28       58.10      8.80 o
   4   5  14     1044.77     1046.68     27.55 o
   5   5  14      620.86      601.80     68.98 o
   6   5  14      115.78       80.31     39.13 o
   7   5  14       25.73       35.63     36.79 o
  -6   6  14        6.09       30.37     38.84 o
  -5   6  14        7.74       16.64     24.16 o
  -4   6  14       78.10       78.03     23.32 o
  -3   6  14        4.71       17.32     20.63 o
  -2   6  14       18.87        8.41     10.82 o
  -1   6  14       70.99       79.09     11.20 o
   0   6  14      105.95      117.22     16.89 o
   1   6  14      124.01      102.10     11.36 o
   2   6  14        0.46        6.16      7.77 o
   3   6  14        0.24       21.76      9.21 o
   4   6  14      126.07      106.41     14.71 o
   5   6  14      292.50      245.07     33.89 o
   6   6  14        1.28       35.33     30.66 o
   7   6  14       15.10       32.70     33.58 o
  -5   7  14        4.33       -3.24     29.11 o
  -4   7  14        1.53       26.60     19.75 o
  -3   7  14      183.64      142.69     31.18 o
  -2   7  14        4.98        2.98     15.27 o
  -1   7  14       14.20       18.93      9.76 o
   0   7  14       33.34       22.68      8.86 o
   1   7  14        6.21       20.50      8.61 o
   2   7  14      540.08      510.74     28.29 o
   3   7  14      323.44      340.78     29.92 o
   4   7  14       29.47       22.77     14.58 o
   5   7  14      192.47      142.92     30.08 o
   6   7  14       37.17       70.08     35.33 o
   7   7  14       43.97       45.85     35.04 o
  -5   8  14        9.26      -17.22     24.06 o
  -4   8  14        0.59        2.37     18.40 o
  -3   8  14       18.50       43.65     25.12 o
  -2   8  14       58.49       52.39     24.96 o
  -1   8  14        7.40      -11.28     16.49 o
   0   8  14        0.00      -10.12     10.20 o
   1   8  14      131.63      140.32     24.12 o
   2   8  14       15.32       27.00     15.71 o
   3   8  14       53.07       38.61     16.99 o
   4   8  14        1.56        4.62     16.28 o
   5   8  14       13.14       25.89     20.96 o
   6   8  14        7.71        8.18     27.74 o
   7   8  14       30.91       28.62     31.54 o
  -4   9  14        0.27       12.37     18.73 o
  -3   9  14        0.72        9.97     22.43 o
  -2   9  14      107.58      118.31     27.28 o
  -1   9  14        0.97        9.36     19.32 o
   0   9  14      211.95      198.93     23.74 o
   1   9  14      262.60      288.10     44.99 o
   2   9  14       16.32       21.47     15.18 o
   3   9  14       30.58       44.33     17.31 o
   4   9  14      119.44      102.64     22.20 o
   5   9  14      103.06       65.33     48.19 o
   6   9  14        9.97       -4.38     25.99 o
   7   9  14       15.39      -18.98     28.32 o
  -4  10  14        0.39       -8.01     23.11 o
  -3  10  14       21.85       35.18     20.58 o
  -2  10  14        0.70       -9.27     20.58 o
  -1  10  14       37.50       41.47     21.28 o
   0  10  14      154.60      170.05     42.35 o
   1  10  14       17.40       28.93     15.99 o
   2  10  14      112.62       98.88     21.15 o
   3  10  14       27.91        8.89     15.42 o
   4  10  14      109.79       54.61     23.36 o
   5  10  14        0.59       19.89     18.83 o
   6  10  14        9.10       14.89     26.86 o
  -3  11  14        2.21       15.98     18.70 o
  -2  11  14       24.91       35.54     24.85 o
  -1  11  14      176.43      134.62     63.96 o
   0  11  14       20.31       20.15     26.57 o
   1  11  14        0.04      -10.80     20.15 o
   2  11  14      131.52       99.59     25.99 o
   4  11  14       42.52       47.01     23.36 o
   5  11  14        0.32        8.92     17.54 o
   6  11  14       16.61       39.42     23.65 o
  -2  12  14       16.07       19.39     24.67 o
  -1  12  14       43.81       65.70     32.12 o
   0  12  14       35.51       59.28     28.03 o
   2  12  14        0.35       18.10     21.32 o
   3  12  14       21.98       27.45     23.36 o
   4  12  14        0.00      -24.24     16.64 o
   5  12  14       16.55        4.12     18.83 o
  -1  13  14        0.02      -24.43     17.44 o
   0  13  14        0.89       -1.17     18.98 o
   1  13  14        0.18      -12.85     19.86 o
   2  13  14        2.89       16.64     20.73 o
   3  13  14       27.75       34.17     23.94 o
   4  13  14       34.20       61.91     25.11 o
   5  13  14        0.07      -13.27     15.12 o
   1  14  14        1.31        8.60     15.79 o
   2  14  14        1.92       21.32     19.27 o
   3  14  14        2.46       20.15     19.86 o
  -3 -12  15       17.33       45.38     16.76 o
  -2 -12  15       44.80       50.31     19.67 o
  -1 -12  15      137.65      175.01     24.95 o
   0 -12  15       42.48       76.83     19.14 o
  -4 -11  15      102.84       99.67     27.65 o
  -3 -11  15        3.10       22.94     14.56 o
  -2 -11  15        8.55        5.50     30.84 o
  -1 -11  15        3.41        0.30     13.71 o
   0 -11  15       71.33       87.87     20.61 o
   1 -11  15       11.73       24.09     18.14 o
  -5 -10  15       17.19       34.80     16.20 o
  -4 -10  15       60.63       57.49     17.74 o
  -3 -10  15       23.65       21.79     14.25 o
  -2 -10  15       14.50       27.74     14.87 o
  -1 -10  15        2.70        4.68     14.20 o
   0 -10  15        1.70       13.16     15.17 o
   1 -10  15       15.59       12.38     16.50 o
   2 -10  15       35.50       36.01     16.38 o
  -6  -9  15       43.46       41.00     18.62 o
  -5  -9  15       13.32       23.60     15.67 o
  -4  -9  15       65.13       59.02     17.03 o
  -3  -9  15       14.37       19.54     14.79 o
  -2  -9  15        1.44       17.44     13.80 o
  -1  -9  15       42.40       54.50     23.89 o
   0  -9  15       67.25       79.02     19.32 o
   1  -9  15       18.18        4.53     16.26 o
   2  -9  15       43.87       52.75     22.12 o
   3  -9  15        3.38      -20.04     15.74 o
  -6  -8  15        1.44       -7.04     14.00 o
  -5  -8  15       10.96       10.88     14.74 o
  -4  -8  15        3.79       -4.55     13.30 o
  -3  -8  15       25.57       20.24     14.62 o
  -2  -8  15      201.24      233.82     36.45 o
  -1  -8  15       19.90       11.99     16.46 o
   0  -8  15       15.88        2.77     15.78 o
   1  -8  15       10.87        6.86     15.99 o
   2  -8  15       58.98       32.53     18.68 o
   3  -8  15       29.96       13.70     28.62 o
   4  -8  15       34.45       41.17     38.25 o
  -6  -7  15        0.88      -14.07     14.53 o
  -5  -7  15      224.10      202.65     31.16 o
  -4  -7  15       37.27       15.86     15.59 o
  -3  -7  15        0.72        6.88     14.68 o
  -2  -7  15      273.57      252.31     31.55 o
  -1  -7  15      269.86      267.92     31.94 o
   0  -7  15      134.41      169.62     30.52 o
   1  -7  15      208.24      218.74     46.88 o
   2  -7  15       15.05       11.60     17.46 o
   3  -7  15       16.69        1.80     17.73 o
   4  -7  15        0.46       -3.50     32.12 o
  -7  -6  15       42.92       28.00     32.27 o
  -6  -6  15       30.40       47.06     19.44 o
  -5  -6  15        0.03       10.13     19.25 o
  -4  -6  15        1.87       -5.88     15.06 o
  -3  -6  15     1637.24     1778.16     94.27 o
  -2  -6  15        4.55       15.92     13.82 o
  -1  -6  15      419.95      382.20     30.56 o
   0  -6  15       47.85       47.13     16.52 o
   1  -6  15      273.58      277.31     27.51 o
   2  -6  15        0.14       -8.28     14.00 o
   3  -6  15       10.83       -6.21     15.44 o
   4  -6  15       37.46        6.37     18.58 o
   5  -6  15       15.15       39.13     38.54 o
  -7  -5  15        3.23       12.20     21.33 o
  -6  -5  15        0.12       18.06     17.26 o
  -5  -5  15        0.42      -17.77     13.61 o
  -4  -5  15      223.13      221.77     29.59 o
  -3  -5  15       29.07       63.34     17.40 o
  -2  -5  15      155.82      148.26     21.07 o
  -1  -5  15     2013.74     1882.36     58.07 o
   0  -5  15      155.49      123.74     19.77 o
   1  -5  15        3.09       10.16     12.87 o
   2  -5  15       15.77       -0.07     12.10 o
   3  -5  15        3.12      -13.86     12.86 o
   4  -5  15       10.06       11.27     15.43 o
   5  -5  15       25.48       37.38     37.96 o
  -7  -4  15        2.46      -18.07     20.29 o
  -6  -4  15        6.95      -21.74     14.50 o
  -5  -4  15        0.73       14.03     19.82 o
  -4  -4  15       87.10      117.44     20.18 o
  -3  -4  15        1.36       -3.55     12.62 o
  -2  -4  15      261.01      286.99     22.92 o
  -1  -4  15      105.00      116.88     15.71 o
   0  -4  15        5.44       11.98     10.38 o
   1  -4  15        1.28       45.03     14.63 o
   2  -4  15        0.01       -3.92     12.18 o
   3  -4  15      226.82      231.82     25.95 o
   4  -4  15       30.27       46.27     24.26 o
   5  -4  15        2.10       22.57     46.72 o
   6  -4  15        0.03       27.74     40.00 o
  -7  -3  15        0.54      -23.07     30.08 o
  -6  -3  15        2.27        3.72     16.10 o
  -5  -3  15       66.21       75.86     18.68 o
  -4  -3  15       22.62        6.30     16.08 o
  -3  -3  15       98.04      120.27     19.19 o
  -2  -3  15       40.39       35.53     12.43 o
  -1  -3  15      244.65      285.49     25.51 o
   0  -3  15      146.09      139.06     19.47 o
   1  -3  15      467.24      450.96     32.33 o
   2  -3  15       66.45       58.84     24.81 o
   3  -3  15      104.38      107.85     19.91 o
   4  -3  15       54.55       62.32     18.44 o
   5  -3  15        0.66      -31.73     21.15 o
   6  -3  15        5.97      -18.87     23.94 o
  -7  -2  15        0.84       37.96     35.62 o
  -6  -2  15       17.11       36.91     41.48 o
  -5  -2  15        0.08        5.40     13.46 o
  -4  -2  15        8.03       -5.73     12.23 o
  -3  -2  15       10.00       26.41     22.81 o
  -2  -2  15       44.58       59.92     23.21 o
  -1  -2  15      148.67      177.75     20.51 o
   0  -2  15      634.27      705.78     36.55 o
   1  -2  15      395.76      382.55     32.98 o
   2  -2  15      715.19      709.22     38.01 o
   3  -2  15       98.30       76.10     17.15 o
   4  -2  15        1.97       -8.08     20.56 o
   5  -2  15      397.23      439.91     50.82 o
   6  -2  15       12.94       11.68     26.22 o
  -7  -1  15        5.24       41.46     35.62 o
  -6  -1  15        9.95       30.53     24.94 o
  -5  -1  15       16.09       18.99     19.55 o
  -4  -1  15       25.46       17.85     12.06 o
  -3  -1  15        4.34        3.05     11.21 o
  -2  -1  15       52.54       61.22     14.65 o
  -1  -1  15       28.68       67.41     19.54 o
   0  -1  15      226.27      207.68     18.47 o
   1  -1  15      261.42      255.25     20.50 o
   2  -1  15      139.65      122.35     20.02 o
   3  -1  15       80.12       92.88     18.84 o
   4  -1  15      625.63      561.07     39.58 o
   5  -1  15       87.20       44.68     28.07 o
   6  -1  15       16.89        3.21     22.09 o
  -7   0  15       17.44       50.81     38.25 o
  -6   0  15        0.01       -3.41     17.31 o
  -5   0  15       15.39       -8.52     13.99 o
  -4   0  15      113.07      113.06     16.91 o
  -3   0  15       69.00       88.33     14.72 o
  -2   0  15      351.72      359.07     23.97 o
  -1   0  15        0.74        4.95      9.67 o
   0   0  15       27.83       38.51     11.23 o
   1   0  15      958.21     1003.98     40.49 o
   2   0  15       92.68       64.13     20.22 o
   3   0  15      948.72      949.45     36.00 o
   4   0  15       76.90      107.50     16.79 o
   5   0  15      247.84      275.97     38.12 o
   6   0  15        5.76       20.81     24.70 o
   7   0  15        1.77       27.16     39.42 o
  -7   1  15        6.43       40.59     39.71 o
  -6   1  15        4.90      -10.74     16.62 o
  -5   1  15        0.42      -22.17     18.50 o
  -4   1  15       53.58       48.48     15.41 o
  -3   1  15       26.81       19.21     14.76 o
  -2   1  15      271.91      298.78     19.35 o
  -1   1  15      321.37      336.67     23.03 o
   0   1  15      182.75      207.35     18.28 o
   1   1  15      415.70      431.67     19.48 o
   2   1  15      502.79      496.89     24.57 o
   3   1  15     1019.25      971.30     41.54 o
   4   1  15       96.92       99.27     17.96 o
   5   1  15       19.70        9.98     30.51 o
   6   1  15       59.92       31.87     25.38 o
   7   1  15        0.37       -0.29     30.37 o
  -6   2  15        4.75        6.54     18.75 o
  -5   2  15       14.18        7.48     20.54 o
  -4   2  15       14.14      -11.68     12.20 o
  -3   2  15       11.93        0.66     10.81 o
  -2   2  15      453.89      455.30     26.66 o
  -1   2  15        6.61        4.00     10.02 o
   0   2  15      226.63      255.34     19.78 o
   1   2  15      245.23      241.26     16.58 o
   2   2  15       37.41       29.09      8.94 o
   3   2  15      139.36      121.65     14.31 o
   4   2  15      209.02      208.78     20.19 o
   5   2  15       13.69      -29.06     19.37 o
   6   2  15        0.44       49.64     35.04 o
   7   2  15        2.70        3.21     31.54 o
  -6   3  15        7.60       49.45     20.86 o
  -5   3  15        4.26       -2.24     19.89 o
  -4   3  15        9.98        1.05     20.64 o
  -3   3  15      151.76      175.14     21.71 o
  -2   3  15        1.64        7.28     10.23 o
  -1   3  15       51.50       63.63     15.31 o
   0   3  15       33.65       30.02      9.25 o
   1   3  15       10.40       19.24     11.34 o
   2   3  15     1075.30      973.15     27.62 o
   3   3  15      772.41      703.01     28.71 o
   4   3  15      152.11      152.03     18.77 o
   5   3  15        1.79      -11.74     19.46 o
   6   3  15       92.39       49.06     36.21 o
   7   3  15       36.08       33.87     35.92 o
  -6   4  15        1.79      -10.65     18.80 o
  -5   4  15        2.71      -21.15     37.52 o
  -4   4  15       27.63       53.51     22.99 o
  -3   4  15        7.24       22.23     10.83 o
  -2   4  15      114.79      143.85     16.53 o
  -1   4  15        5.49       -7.99     10.91 o
   0   4  15       22.71       22.69      9.21 o
   1   4  15       55.92       64.01     10.13 o
   2   4  15       22.90       22.29      9.78 o
   3   4  15      643.76      630.87     26.82 o
   4   4  15       15.09        7.34     16.87 o
   5   4  15        0.71       -3.50     26.86 o
   6   4  15        0.33      -19.27     30.37 o
   7   4  15       17.13       -5.55     30.08 o
  -6   5  15        0.01      -18.98     31.83 o
  -5   5  15        3.28       -2.23     17.70 o
  -4   5  15        2.41       16.94     21.68 o
  -3   5  15        1.86      -10.28     16.91 o
  -2   5  15      212.50      301.41     20.90 o
  -1   5  15        0.01       21.30      9.35 o
   0   5  15       15.56       13.08      8.71 o
   1   5  15        2.75       12.62     11.69 o
   2   5  15       58.63       63.97     11.42 o
   3   5  15      826.32      847.40     37.25 o
   4   5  15       63.01       92.80     14.45 o
   5   5  15        8.58       -2.63     24.82 o
   6   5  15        6.98       27.45     33.58 o
   7   5  15        5.45       -2.92     32.12 o
  -5   6  15        0.02       18.29     36.50 o
  -4   6  15       33.34       19.34     26.31 o
  -3   6  15       17.61       36.48     19.20 o
  -2   6  15        4.19       -3.91     14.65 o
  -1   6  15      536.45      661.12     37.03 o
   0   6  15      896.80      915.53     29.74 o
   1   6  15      577.66      632.15     23.21 o
   2   6  15        0.38        9.04      9.23 o
   3   6  15       83.87      151.89     15.31 o
   4   6  15        3.21       10.77     19.00 o
   5   6  15       45.23       20.73     30.95 o
   6   6  15       19.95       18.10     32.12 o
   7   6  15       27.37       24.82     36.21 o
  -5   7  15       13.03       39.66     25.75 o
  -4   7  15        6.87      -23.31     23.80 o
  -3   7  15       20.75       38.70     24.55 o
  -2   7  15       25.23       10.80     20.63 o
  -1   7  15      182.82      160.31     18.04 o
   0   7  15       17.23       21.58      9.80 o
   1   7  15     1036.00      998.97     49.22 o
   2   7  15     2165.89     2141.62     61.58 o
   3   7  15      519.38      545.18     42.86 o
   4   7  15       18.31        8.25     17.45 o
   5   7  15        3.17        5.84     28.32 o
   6   7  15       18.80       22.78     28.32 o
   7   7  15       52.27       57.24     35.04 o
  -4   8  15        0.88        5.48     19.58 o
  -3   8  15       27.61       20.98     24.24 o
  -2   8  15        2.12       18.18     21.04 o
  -1   8  15       29.65       19.78     40.30 o
   0   8  15      154.83      132.56     27.55 o
   1   8  15        1.54       20.91     17.70 o
   2   8  15       56.56       79.06     30.37 o
   3   8  15        7.06       33.87     25.11 o
   4   8  15      211.62      147.62     25.78 o
   5   8  15        4.56      -15.48     23.94 o
   6   8  15       29.39       -7.30     27.74 o
   7   8  15        1.32        3.80     30.37 o
  -4   9  15        0.01      -13.00     17.66 o
  -3   9  15        1.06        7.55     23.64 o
  -2   9  15       45.89       44.22     23.93 o
  -1   9  15       93.37       81.73     26.14 o
   0   9  15       45.74       37.51     21.34 o
   1   9  15        7.63      -12.56     18.69 o
   2   9  15        1.12       -6.72     20.15 o
   3   9  15       26.52        0.29     21.61 o
   4   9  15       28.47       16.80     18.99 o
   5   9  15        2.92        2.97     18.82 o
   6   9  15       43.48       62.20     34.46 o
  -3  10  15        4.23       19.60     19.90 o
  -2  10  15       30.65       45.08     26.72 o
  -1  10  15       32.43        0.24     24.24 o
   0  10  15        2.57       -5.21     19.36 o
   1  10  15        2.13       15.18     24.53 o
   3  10  15       13.52       14.89     24.53 o
   4  10  15       68.14       49.06     30.08 o
   5  10  15       40.02       49.83     22.74 o
   6  10  15        9.57       29.49     30.37 o
  -2  11  15       12.34       55.30     27.57 o
  -1  11  15       21.33       49.06     25.76 o
   0  11  15        0.09       11.10     28.03 o
   1  11  15       16.01       -5.55     23.36 o
   2  11  15        6.24        2.34     20.73 o
   3  11  15       36.82       50.23     23.36 o
   5  11  15       12.26       19.09     18.77 o
   6  11  15       18.65       16.94     25.70 o
  -1  12  15        5.21        0.16     20.83 o
   0  12  15        2.71       28.91     28.03 o
   1  12  15       29.75       22.48     18.40 o
   2  12  15       28.35      -15.18     17.81 o
   3  12  15       38.15       34.17     23.36 o
   4  12  15       46.47       55.78     27.45 o
   5  12  15       32.81       61.64     22.46 o
   0  13  15       25.85       32.41     21.02 o
   1  13  15        0.85       19.86     15.18 o
   2  13  15       41.58       38.84     19.27 o
   3  13  15       34.76       37.67     18.40 o
   4  13  15       13.24       16.35     20.73 o
  -3 -11  16        9.30       24.50     15.66 o
  -2 -11  16       12.91       19.08     15.83 o
  -1 -11  16        4.28        4.63     14.97 o
   0 -11  16        1.27      -13.04     13.58 o
  -4 -10  16       13.10       18.51     14.20 o
  -3 -10  16       46.38       54.50     18.53 o
  -2 -10  16       82.34       74.99     22.39 o
  -1 -10  16       70.53       58.57     18.49 o
   0 -10  16      121.46      137.08     23.93 o
   1 -10  16        9.60       28.79     15.56 o
   2 -10  16       19.62       10.58     16.46 o
  -5  -9  16        8.51       36.03     15.86 o
  -4  -9  16        8.86       14.99     14.35 o
  -3  -9  16       19.85        2.17     14.44 o
  -2  -9  16       67.62       51.55     17.36 o
  -1  -9  16        1.81       -1.48     13.10 o
   0  -9  16        6.28        6.99     15.41 o
   1  -9  16        3.34      -28.60     30.15 o
   2  -9  16        2.23      -17.55     24.78 o
  -6  -8  16        6.94       52.10     18.25 o
  -5  -8  16       14.71       42.37     16.99 o
  -4  -8  16       51.96       42.01     15.21 o
  -3  -8  16        4.59       -4.46     17.57 o
  -2  -8  16        2.40      -14.05     12.57 o
  -1  -8  16        6.09       -0.10     13.83 o
   0  -8  16       22.49       -5.20     15.17 o
   1  -8  16        0.48       10.50     15.18 o
   2  -8  16        0.59      -18.14     33.29 o
   3  -8  16       28.50       19.29     19.19 o
  -6  -7  16        4.43       49.32     17.22 o
  -5  -7  16       24.03       28.71     16.36 o
  -4  -7  16       60.45       50.12     18.29 o
  -3  -7  16       58.91       68.91     21.01 o
  -2  -7  16       83.65      100.57     35.77 o
  -1  -7  16      472.40      476.65     42.64 o
   0  -7  16      212.82      151.08     48.49 o
   1  -7  16       16.70      -17.49     14.89 o
   2  -7  16       52.71       63.29     22.98 o
   3  -7  16       22.08      -22.34     37.23 o
   4  -7  16       59.59      132.58     46.72 o
  -6  -6  16       10.51        6.47     16.18 o
  -5  -6  16       38.18       38.77     17.42 o
  -4  -6  16        9.91      -19.18     16.84 o
  -3  -6  16       56.28       30.38     18.75 o
  -2  -6  16      563.52      643.64     47.40 o
  -1  -6  16       23.63       32.18     18.52 o
   0  -6  16       34.25       54.72     17.25 o
   1  -6  16      213.96      209.49     25.43 o
   2  -6  16      186.45      119.26     38.70 o
   3  -6  16      117.99      111.13     26.52 o
   4  -6  16       38.89       64.83     40.30 o
  -6  -5  16        0.67       11.54     26.81 o
  -5  -5  16        1.99        9.80     17.42 o
  -4  -5  16       77.52       84.02     23.03 o
  -3  -5  16       37.72       30.10     41.61 o
  -2  -5  16        3.76       -6.01     12.77 o
  -1  -5  16      601.39      479.31     34.53 o
   0  -5  16      708.70      641.86     39.61 o
   1  -5  16        4.67        0.21     12.18 o
   2  -5  16       10.19       -7.71     12.52 o
   3  -5  16       19.97       17.40     15.19 o
   4  -5  16       20.65       43.80     37.67 o
   5  -5  16        5.18      -31.54     33.00 o
  -6  -4  16        3.33        0.39     16.87 o
  -5  -4  16       36.84       38.41     20.35 o
  -4  -4  16        2.65       -1.53     20.73 o
  -3  -4  16        0.00      -17.52     12.59 o
  -2  -4  16      374.87      328.16     29.81 o
  -1  -4  16      237.19      253.20     25.72 o
   0  -4  16      343.99      385.14     30.63 o
   1  -4  16       62.58       62.12     16.33 o
   2  -4  16      242.94      206.61     27.84 o
   3  -4  16      161.10      115.55     22.18 o
   4  -4  16       47.57       32.60     42.49 o
   5  -4  16        1.11      -27.55     25.55 o
  -6  -3  16        0.10       -0.07     15.58 o
  -5  -3  16      109.01       88.79     24.05 o
  -4  -3  16        9.26       -6.35     13.35 o
  -3  -3  16       58.55       53.74     26.43 o
  -2  -3  16        7.80       11.69     13.64 o
  -1  -3  16       25.35       24.58     13.48 o
   0  -3  16        0.65        9.87     16.60 o
   1  -3  16      101.76      102.84     18.83 o
   2  -3  16        4.95        9.46     13.12 o
   3  -3  16       88.33       91.80     19.14 o
   4  -3  16        0.51       20.83     22.94 o
   5  -3  16       39.93       39.21     35.33 o
   6  -3  16        2.22       -2.57     26.44 o
  -6  -2  16       20.68      -38.26     58.26 o
  -5  -2  16        0.16       -1.90     15.18 o
  -4  -2  16       46.25       50.71     17.03 o
  -3  -2  16        1.80      -17.97     11.98 o
  -2  -2  16       72.70       85.79     28.41 o
  -1  -2  16       77.21       79.11     23.27 o
   0  -2  16      354.23      267.03     25.50 o
   1  -2  16      143.71      147.76     20.97 o
   2  -2  16       90.87       71.01     19.22 o
   3  -2  16       76.76       87.83     18.92 o
   4  -2  16        7.13       17.10     22.16 o
   5  -2  16       43.12       43.85     26.00 o
   6  -2  16       86.66       97.46     74.76 o
  -6  -1  16        5.26       23.07     33.29 o
  -5  -1  16        0.15       -7.38     18.29 o
  -4  -1  16       28.17       33.37     21.04 o
  -3  -1  16        1.21       -5.06     10.29 o
  -2  -1  16      104.27      103.57     18.65 o
  -1  -1  16       18.11       42.39     14.00 o
   0  -1  16        0.09      -14.20      9.47 o
   1  -1  16        1.60       10.87     12.65 o
   2  -1  16     1144.45     1066.70     56.35 o
   3  -1  16       38.65       58.09     16.53 o
   4  -1  16       15.90       11.79     21.75 o
   5  -1  16       23.33       16.45     25.84 o
   6  -1  16       22.70       59.34     28.29 o
  -6   0  16       32.96       11.60     27.30 o
  -5   0  16        0.82       29.89     28.76 o
  -4   0  16        7.81       16.13     16.47 o
  -3   0  16       47.46       49.02     14.26 o
  -2   0  16        1.44        7.58     13.03 o
  -1   0  16      151.14      139.49     17.16 o
   0   0  16     1420.17     1338.98     40.23 o
   1   0  16        6.46       19.88     10.71 o
   2   0  16      116.08       94.75     15.46 o
   3   0  16       88.64      120.33     21.33 o
   4   0  16       83.06       78.28     54.46 o
   5   0  16       25.41       14.02     24.32 o
   6   0  16       79.25       64.79     29.71 o
  -6   1  16        5.90        0.76     19.92 o
  -5   1  16        0.80       -3.95     19.77 o
  -4   1  16       13.31       -8.65     20.35 o
  -3   1  16       21.82       27.64     14.82 o
  -2   1  16      128.94      149.12     17.83 o
  -1   1  16      116.26      145.68     17.42 o
   0   1  16       16.96       21.11     11.18 o
   1   1  16       83.84       73.29     10.93 o
   2   1  16       86.69       51.83     14.12 o
   3   1  16       58.67       55.86     13.94 o
   4   1  16        0.18      -11.61     18.17 o
   5   1  16       90.52      100.22     30.10 o
   6   1  16        8.43       -4.09     32.70 o
  -6   2  16       10.53       43.46     20.73 o
  -5   2  16        1.31      -30.35     20.23 o
  -4   2  16       36.69       21.76     20.95 o
  -3   2  16        0.58        2.96     13.14 o
  -2   2  16      267.42      308.92     23.71 o
  -1   2  16      270.04      268.13     21.51 o
   0   2  16      271.09      271.92     27.75 o
   1   2  16        0.15        9.40      8.08 o
   2   2  16      279.96      278.80     27.18 o
   3   2  16        8.43        6.07     10.47 o
   4   2  16      519.79      593.18     51.45 o
   5   2  16        2.02      -21.37     20.29 o
   6   2  16      134.01       81.48     43.52 o
   7   2  16        3.61      -20.73     34.75 o
  -6   3  16       14.70       16.58     20.28 o
  -5   3  16        0.63      -18.61     20.95 o
  -4   3  16        5.53        3.44     24.09 o
  -3   3  16        1.20       -3.29     14.06 o
  -2   3  16        0.25       -1.69     12.90 o
  -1   3  16      454.96      500.82     34.53 o
   0   3  16       30.69       30.27      9.08 o
   1   3  16      298.23      311.20     22.82 o
   2   3  16      297.59      290.10     28.66 o
   3   3  16        0.70       -4.64     10.04 o
   4   3  16       58.64      104.65     27.29 o
   5   3  16       66.67       32.53     23.53 o
   6   3  16       26.06      -18.69     29.49 o
   7   3  16        9.09       14.60     36.21 o
  -6   4  16        5.44       -1.99     24.71 o
  -5   4  16        0.05      -30.32     21.18 o
  -4   4  16       31.23       77.21     26.63 o
  -3   4  16      160.00      181.97     31.60 o
  -2   4  16       63.97       96.71     15.17 o
  -1   4  16       24.45       33.33     11.20 o
   0   4  16      252.72      249.47     18.71 o
   1   4  16      609.73      615.07     25.12 o
   2   4  16       70.33      101.67     15.63 o
   3   4  16       40.90       32.69     14.75 o
   4   4  16       15.83       20.36     42.93 o
   5   4  16       26.72       28.62     31.25 o
   6   4  16       49.19       28.33     34.46 o
   7   4  16       63.38       81.18     45.26 o
  -5   5  16       11.97       18.03     23.74 o
  -4   5  16        6.90       17.04     20.85 o
  -3   5  16      107.01       77.55     23.74 o
  -2   5  16        4.48       -2.32     15.80 o
  -1   5  16       40.49       36.20     11.63 o
   0   5  16      141.23      161.33     19.90 o
   1   5  16      386.68      381.18     22.53 o
   2   5  16      913.38      940.13     34.30 o
   3   5  16      162.92      183.77     18.25 o
   4   5  16       48.50       64.54     32.41 o
   5   5  16       10.45       41.76     30.95 o
   6   5  16        0.38       43.80     34.16 o
   7   5  16        0.53      -36.21     30.95 o
  -5   6  16       65.60       39.27     31.56 o
  -4   6  16        8.54        0.35     47.01 o
  -3   6  16        3.53       -1.22     31.83 o
  -2   6  16       44.95       61.06     20.63 o
  -1   6  16      265.06      335.38     31.64 o
   0   6  16       14.36       12.03     10.61 o
   1   6  16      441.64      512.06     24.76 o
   2   6  16      940.73      938.90     38.96 o
   3   6  16     1135.58     1160.52     48.35 o
   4   6  16       98.47       69.21     31.25 o
   5   6  16      123.28      122.66     35.92 o
   6   6  16        9.16       59.28     34.75 o
   7   6  16       20.82       16.06     35.04 o
  -4   7  16        0.60       14.58     25.85 o
  -3   7  16        5.51       -1.19     24.13 o
  -2   7  16       12.31        0.33     22.17 o
  -1   7  16       57.14       67.83     27.16 o
   0   7  16       40.59       52.60     14.97 o
   1   7  16       10.70       40.88     29.20 o
   2   7  16       16.36       48.47     30.95 o
   3   7  16      121.18      122.95     35.92 o
   4   7  16       13.76        8.76     26.28 o
   5   7  16       11.54       11.68     27.16 o
   6   7  16        0.42      -17.23     25.70 o
  -4   8  16        1.85       13.15     20.19 o
  -3   8  16        0.13      -20.77     22.10 o
  -2   8  16       16.45        7.54     21.91 o
  -1   8  16       16.43        5.07     21.74 o
   0   8  16       35.87       12.30     21.47 o
   1   8  16      334.97      206.84     39.15 o
   2   8  16        0.08        8.47     22.48 o
   3   8  16       27.61       -5.26     23.94 o
   4   8  16      208.45      135.24     33.01 o
   5   8  16       79.59       54.61     33.58 o
   6   8  16       17.95        9.05     29.49 o
  -3   9  16        3.58       19.31     33.29 o
  -2   9  16        0.66       37.36     26.14 o
  -1   9  16       26.77        4.33     27.60 o
   0   9  16        8.92       16.59     22.76 o
   1   9  16        4.90       22.78     25.70 o
   2   9  16        0.02       -4.67     22.78 o
   3   9  16       10.87       -2.63     23.65 o
   4   9  16       14.65       -2.57     18.94 o
   5   9  16       62.13       51.40     33.29 o
   6   9  16        0.55      -24.53     25.11 o
  -3  10  16       20.20       60.28     32.85 o
  -2  10  16       26.33       49.90     26.45 o
  -1  10  16       55.10       40.03     23.66 o
   0  10  16        0.21        2.23     21.41 o
   1  10  16        1.87       48.76     26.86 o
   2  10  16      128.81       78.85     28.04 o
   3  10  16       13.18        2.92     24.82 o
   4  10  16        0.03      -24.97     16.64 o
   5  10  16        1.85        3.50     25.99 o
   6  10  16       13.72       45.84     31.54 o
  -2  11  16       54.46      156.52     55.78 o
  -1  11  16        1.47       21.56     23.76 o
   0  11  16        5.31       -3.80     24.82 o
   1  11  16       10.18       18.69     26.57 o
   2  11  16       32.76       56.65     29.49 o
   3  11  16       17.32       17.52     26.57 o
   4  11  16       44.42       47.31     30.08 o
   5  11  16        0.85        4.67     25.40 o
  -1  12  16        1.18        2.97     23.16 o
   0  12  16       17.39       18.40     27.45 o
   1  12  16       29.57       65.70     29.49 o
   2  12  16       11.24       28.62     24.24 o
   3  12  16       35.57       64.24     20.73 o
   4  12  16       51.96       55.48     26.28 o
   1  13  16        0.06      -14.89     21.90 o
   2  13  16        1.98       -1.75     23.94 o
   3  13  16        3.23        3.80     23.65 o
  -4 -10  17        0.60       27.70     16.65 o
  -3 -10  17        0.03        2.93     14.34 o
  -2 -10  17        0.32      -13.97     15.64 o
  -1 -10  17       64.04       58.45     20.40 o
   0 -10  17        0.77        4.91     15.93 o
   1 -10  17        7.71      -17.47     14.94 o
  -4  -9  17        7.90       -2.54     14.54 o
  -3  -9  17       10.27       -5.84     14.13 o
  -2  -9  17       24.83       23.31     16.75 o
  -1  -9  17       66.88       78.62     21.08 o
   0  -9  17       58.25       43.76     19.65 o
   1  -9  17        0.42        0.23     17.29 o
   2  -9  17      109.56      122.45     32.51 o
  -5  -8  17        2.92       20.62     16.71 o
  -4  -8  17        5.95      -18.08     14.60 o
  -3  -8  17       15.52       20.32     19.99 o
  -2  -8  17       11.97       28.93     18.25 o
  -1  -8  17       29.29       14.91     17.63 o
   0  -8  17       46.98       62.46     20.49 o
   1  -8  17       14.88        6.23     31.24 o
   2  -8  17       10.55       21.91     23.51 o
   3  -8  17        9.85       -9.64     36.21 o
  -5  -7  17       35.03       50.34     17.75 o
  -4  -7  17       18.53       24.74     18.34 o
  -3  -7  17       40.26       63.90     20.89 o
  -2  -7  17      157.39      172.22     28.54 o
  -1  -7  17        0.04       -4.04     15.77 o
   0  -7  17       13.14        1.46     15.18 o
   1  -7  17        0.10      -15.20     20.59 o
   2  -7  17       10.22        0.90     16.73 o
   3  -7  17        0.26      -18.40     33.58 o
  -6  -6  17        5.95       13.14     17.08 o
  -5  -6  17        2.03      -13.15     18.38 o
  -4  -6  17      166.29      131.43     36.51 o
  -3  -6  17       86.23       88.20     23.48 o
  -2  -6  17        3.34       37.20     18.98 o
  -1  -6  17      277.17      252.27     33.34 o
   0  -6  17        5.79       32.80     17.67 o
   1  -6  17      160.51      165.79     27.93 o
   2  -6  17      127.36      195.89     38.11 o
   3  -6  17        0.19       -6.76     17.24 o
   4  -6  17       35.94       21.61     40.01 o
  -6  -5  17        2.68        8.94     19.73 o
  -5  -5  17      278.49      193.95     27.21 o
  -4  -5  17        2.60       34.80     20.19 o
  -3  -5  17       31.26       39.69     20.59 o
  -2  -5  17        5.33       11.98     18.30 o
  -1  -5  17       44.39       34.26     15.22 o
   0  -5  17        0.33        2.70     12.69 o
   1  -5  17       36.29       60.02     16.86 o
   2  -5  17      100.61       71.27     19.23 o
   3  -5  17        4.25       17.63     19.08 o
   4  -5  17        0.01      -12.26     37.67 o
  -6  -4  17       67.16       71.01     21.76 o
  -5  -4  17        0.23       15.82     20.74 o
  -4  -4  17       30.79       37.13     19.45 o
  -3  -4  17      487.27      446.13     34.59 o
  -2  -4  17       12.27       22.60     14.86 o
  -1  -4  17        5.35       31.57     14.81 o
   0  -4  17        2.86       -6.55     14.48 o
   1  -4  17       41.93       50.92     16.26 o
   2  -4  17       61.46       59.22     16.80 o
   3  -4  17        0.53       16.34     15.14 o
   4  -4  17        0.04       -8.15     22.64 o
   5  -4  17       17.30       45.84     40.59 o
  -6  -3  17       17.20       12.63     26.78 o
  -5  -3  17        2.97       28.01     47.60 o
  -4  -3  17       63.42       41.21     17.59 o
  -3  -3  17        3.94       27.27     15.16 o
  -2  -3  17       20.27       46.19     15.23 o
  -1  -3  17       28.57       20.84     14.05 o
   0  -3  17       62.01       83.44     18.15 o
   1  -3  17      523.29      471.29     48.61 o
   2  -3  17        4.75       21.03     15.63 o
   3  -3  17       81.10       80.26     23.28 o
   4  -3  17      102.08      106.58     32.82 o
   5  -3  17        9.77       10.92     26.72 o
  -6  -2  17       12.41       14.31     30.95 o
  -5  -2  17       13.87        2.82     19.86 o
  -4  -2  17        3.08      -22.63     16.07 o
  -3  -2  17      131.87       95.02     20.03 o
  -2  -2  17       33.72       31.37     14.54 o
  -1  -2  17      232.84      256.99     26.22 o
   0  -2  17        0.06       -5.32     13.50 o
   1  -2  17      244.19      240.44     31.39 o
   2  -2  17       95.46      122.96     21.78 o
   3  -2  17       56.06       55.32     16.81 o
   4  -2  17       68.92       55.19     33.58 o
   5  -2  17       24.29        5.50     52.27 o
  -6  -1  17        0.81      -24.53     30.66 o
  -5  -1  17        0.27      -22.70     19.40 o
  -4  -1  17        4.19       26.80     16.57 o
  -3  -1  17        6.69       20.23     15.05 o
  -2  -1  17      129.40      122.75     20.44 o
  -1  -1  17      166.58      129.87     20.92 o
   0  -1  17      289.83      276.45     26.47 o
   1  -1  17       72.04      105.40     19.33 o
   2  -1  17       88.92       57.19     17.10 o
   3  -1  17      428.36      428.18     47.27 o
   4  -1  17       70.83       96.37     29.53 o
   5  -1  17        7.05       -1.98     40.59 o
   6  -1  17        0.00        4.78     26.82 o
  -6   0  17       30.46       42.93     37.96 o
  -5   0  17        5.05       19.98     22.78 o
  -4   0  17        3.59        9.76     14.91 o
  -3   0  17      123.30      125.67     20.84 o
  -2   0  17      136.09      155.78     21.76 o
  -1   0  17        3.28       13.81     15.08 o
   0   0  17      751.09      773.71     45.85 o
   1   0  17      337.98      307.39     22.52 o
   2   0  17      621.11      529.49     61.76 o
   3   0  17        4.16      -10.53     23.21 o
   4   0  17      143.47      124.73     31.10 o
   5   0  17       34.66       51.96     28.32 o
   6   0  17        5.65        1.75     33.29 o
  -6   1  17       15.95        7.72     22.76 o
  -5   1  17        6.50        3.63     22.69 o
  -4   1  17       90.21      107.55     29.19 o
  -3   1  17        0.33        2.08     13.81 o
  -2   1  17        0.43        3.66     12.38 o
  -1   1  17      387.31      437.43     28.04 o
   0   1  17      380.31      367.36     25.65 o
   1   1  17     1048.00     1047.49     32.61 o
   2   1  17        3.91       14.12     12.10 o
   3   1  17      158.36      115.77     27.65 o
   4   1  17       29.72      -10.53     20.51 o
   5   1  17        5.33        7.47     30.66 o
   6   1  17       25.59       24.82     39.71 o
  -6   2  17        8.55       23.73     20.18 o
  -5   2  17        0.81        1.03     22.53 o
  -4   2  17        2.99       -8.70     19.29 o
  -3   2  17       31.43       31.38     21.01 o
  -2   2  17       20.07       17.93     12.45 o
  -1   2  17       98.94      104.62     17.81 o
   0   2  17      303.50      287.98     23.01 o
   1   2  17     1254.79     1138.62     34.03 o
   2   2  17       93.56      101.81     19.29 o
   3   2  17       62.38       97.53     25.88 o
   4   2  17       93.44       87.27     27.35 o
   5   2  17        3.84        9.96     23.77 o
   6   2  17        0.03       23.36     36.50 o
  -5   3  17        0.07       22.79     22.61 o
  -4   3  17       45.96       36.58     23.78 o
  -3   3  17        0.65      -13.45     19.79 o
  -2   3  17       40.70       40.78     21.76 o
  -1   3  17       16.35       43.02     16.44 o
   0   3  17        0.14        2.64      8.06 o
   1   3  17      100.20       69.72     12.41 o
   2   3  17      464.18      438.88     31.72 o
   3   3  17        1.43      -17.37     17.42 o
   4   3  17       25.32       49.35     24.78 o
   5   3  17        0.47      -30.95     24.24 o
   6   3  17       55.54      122.06     45.56 o
  -5   4  17        7.46       69.24     26.82 o
  -4   4  17        0.06      -12.76     19.28 o
  -3   4  17       31.17       35.67     22.29 o
  -2   4  17        2.24      -11.36     18.33 o
  -1   4  17        9.23        3.83     16.25 o
   0   4  17      339.36      337.05     21.99 o
   1   4  17      462.49      469.38     24.70 o
   2   4  17        1.09        4.62     18.44 o
   3   4  17       14.63       23.87     33.29 o
   4   4  17       97.20      167.34     43.81 o
   5   4  17       39.12       56.94     36.50 o
   6   4  17       26.11       21.02     34.46 o
  -5   5  17        0.49       -5.55     39.13 o
  -4   5  17       12.43        9.64     32.12 o
  -3   5  17       11.04       36.11     23.08 o
  -2   5  17        9.49       31.09     26.53 o
  -1   5  17       30.67       33.40     17.85 o
   0   5  17       35.42       22.28     16.60 o
   1   5  17      124.94      125.61     21.69 o
   2   5  17       12.34        3.40     32.85 o
   3   5  17      127.11      102.41     26.06 o
   4   5  17        0.42        4.96     27.45 o
   5   5  17        1.22        2.34     29.49 o
   6   5  17        0.38      -33.58     25.99 o
  -4   6  17       17.68        2.06     27.74 o
  -3   6  17        0.33      -31.17     20.78 o
  -2   6  17        0.01        8.80     21.27 o
  -1   6  17        1.28       26.00     16.77 o
   0   6  17      227.61      272.12     29.67 o
   1   6  17      449.97      543.63     38.30 o
   2   6  17       71.27       54.61     33.00 o
   3   6  17       19.77       -9.05     25.99 o
   4   6  17        2.86       29.78     28.91 o
   5   6  17        0.00        9.93     28.91 o
   6   6  17       27.72        2.92     31.25 o
  -4   7  17        0.00       -4.03     28.22 o
  -3   7  17       54.21       62.13     29.01 o
  -2   7  17      175.61      203.19     34.49 o
  -1   7  17      172.03      181.98     33.39 o
   0   7  17       80.15       82.65     26.15 o
   1   7  17       10.29       37.08     32.12 o
   2   7  17        3.00       -4.67     24.53 o
   3   7  17      135.22      128.80     35.63 o
   4   7  17       24.50       -4.96     24.24 o
   5   7  17        4.22        1.17     28.62 o
   6   7  17        0.18       -7.30     26.57 o
  -3   8  17        8.85        9.78     35.62 o
  -2   8  17       24.94       42.64     24.04 o
  -1   8  17      113.89       89.50     37.38 o
   0   8  17      657.04      686.86     77.16 o
   1   8  17      111.92       96.96     33.29 o
   2   8  17        6.71      -29.78     23.36 o
   3   8  17       53.86       34.46     29.49 o
   4   8  17        1.56      -12.56     25.40 o
   5   8  17        5.11      -31.54     24.53 o
   6   8  17        0.02      -28.03     27.74 o
  -3   9  17       21.94       28.45     25.87 o
  -2   9  17       13.68       -7.16     29.20 o
  -1   9  17        0.03        9.51     41.61 o
   0   9  17       82.66      127.04     44.68 o
   1   9  17        4.67       -7.01     22.48 o
   2   9  17        0.09      -20.44     24.24 o
   3   9  17       17.07       -7.59     25.99 o
   4   9  17        0.69      -16.06     23.36 o
   5   9  17        6.04       -7.59     25.70 o
  -2  10  17       22.32       71.02     27.22 o
  -1  10  17       25.63       29.91     30.08 o
   0  10  17        0.00       19.71     23.34 o
   1  10  17       30.64       61.61     30.66 o
   2  10  17       69.06       21.32     28.91 o
   3  10  17       39.51       39.13     30.08 o
   4  10  17       37.10       25.11     30.66 o
   5  10  17      124.25       34.46     22.20 o
  -1  11  17        0.80      -21.84     25.84 o
   0  11  17       36.52       55.48     33.58 o
   1  11  17        0.70       48.76     32.12 o
   2  11  17       41.59       28.62     28.62 o
   3  11  17       14.43       25.99     29.78 o
   4  11  17        2.07      -26.28     25.11 o
   0  12  17        9.82        6.42     29.49 o
   1  12  17       47.32       45.55     30.95 o
   2  12  17       17.24       -0.88     26.28 o
   3  12  17        0.20      -22.19     21.32 o
  -2 -10  18        0.20        4.33     15.96 o
  -1 -10  18       18.13       -6.93     26.31 o
  -3  -9  18       19.23       14.55     17.28 o
  -2  -9  18       11.30       15.96     16.27 o
  -1  -9  18        6.89      -13.74     19.69 o
   0  -9  18        8.06       22.05     19.86 o
   1  -9  18        1.58       21.40     20.32 o
  -4  -8  18       15.82       19.09     14.97 o
  -3  -8  18       12.24      -18.85     33.07 o
  -2  -8  18       23.77       55.25     20.17 o
  -1  -8  18       34.40       31.29     19.08 o
   0  -8  18       19.05       20.53     20.33 o
   1  -8  18       12.80       18.69     23.21 o
   2  -8  18       22.60       28.93     22.31 o
  -5  -7  18       18.32       11.45     17.41 o
  -4  -7  18        3.31      -17.00     18.17 o
  -3  -7  18       39.04       46.83     21.96 o
  -2  -7  18        6.38       40.57     18.03 o
  -1  -7  18        2.20       28.80     17.65 o
   0  -7  18       26.24       41.47     19.90 o
   1  -7  18      105.38      137.64     28.42 o
   2  -7  18        2.73       -4.27     17.64 o
   3  -7  18       26.36       39.71     37.96 o
  -5  -6  18        0.42        5.05     17.42 o
  -4  -6  18        1.32       18.71     19.53 o
  -3  -6  18      174.80      137.34     26.33 o
  -2  -6  18        4.24       -0.21     18.83 o
  -1  -6  18      115.77       98.94     29.50 o
   0  -6  18        6.39        3.20     15.83 o
   1  -6  18        0.01        8.85     15.87 o
   2  -6  18        3.83       -1.34     21.90 o
   3  -6  18       64.13      101.04     44.39 o
  -5  -5  18       98.30       57.25     27.88 o
  -4  -5  18       43.96       58.67     23.08 o
  -3  -5  18       28.24       36.77     21.12 o
  -2  -5  18        0.68       16.63     17.00 o
  -1  -5  18        0.03      -17.73     15.08 o
   0  -5  18       14.99        3.51     16.64 o
   1  -5  18       17.76        7.45     16.85 o
   2  -5  18        2.79       18.84     16.62 o
   3  -5  18       10.64      -29.78     30.37 o
   4  -5  18       27.02       41.17     37.96 o
  -5  -4  18       14.90       31.71     21.23 o
  -4  -4  18        3.84      -23.29     16.33 o
  -3  -4  18      318.54      295.07     38.42 o
  -2  -4  18      314.51      249.60     27.21 o
  -1  -4  18        1.52       -8.89     12.69 o
   0  -4  18       17.07       -7.55     21.62 o
   1  -4  18        1.62      -10.60     11.43 o
   2  -4  18        3.60        8.50     15.32 o
   3  -4  18       84.05      101.40     31.37 o
   4  -4  18        2.39      -11.68     33.29 o
  -6  -3  18       10.12      -35.40     72.71 o
  -5  -3  18        2.01      -13.14     28.03 o
  -4  -3  18       44.16       34.68     19.79 o
  -3  -3  18       90.92       75.89     19.93 o
  -2  -3  18        4.40       -1.35     12.82 o
  -1  -3  18        0.05        8.36     13.74 o
   0  -3  18       22.48       34.72     15.84 o
   1  -3  18      212.17      218.20     38.35 o
   2  -3  18        7.66        4.61     15.98 o
   3  -3  18       33.26       11.68     33.87 o
   4  -3  18       82.58       63.91     28.06 o
   5  -3  18        0.35       28.18     26.01 o
  -6  -2  18        0.04        7.01     40.00 o
  -5  -2  18        0.00        2.92     32.12 o
  -4  -2  18        3.71       17.92     25.22 o
  -3  -2  18       71.99       67.73     20.33 o
  -2  -2  18       17.00       -1.67     13.68 o
  -1  -2  18        8.69       -7.60     13.62 o
   0  -2  18       21.31       18.71     14.05 o
   1  -2  18        5.84       12.23     14.44 o
   2  -2  18      164.96      119.57     22.04 o
   3  -2  18       14.71       74.17     31.68 o
   4  -2  18       45.78       25.07     42.78 o
   5  -2  18        9.26       16.55     29.93 o
  -6  -1  18        5.08       -2.63     33.87 o
  -5  -1  18        3.60       30.08     31.24 o
  -4  -1  18       20.27       46.26     23.28 o
  -3  -1  18       33.60       18.97     15.94 o
  -2  -1  18      273.55      307.46     29.77 o
  -1  -1  18      166.14      151.35     22.55 o
   0  -1  18       79.67      120.91     21.03 o
   1  -1  18      116.76      104.88     20.18 o
   2  -1  18       37.46       44.54     19.72 o
   3  -1  18      227.01      176.73     34.13 o
   4  -1  18       52.22       -5.34     21.03 o
   5  -1  18       37.86       31.46     49.64 o
  -5   0  18        0.63      -20.56     20.66 o
  -4   0  18       40.33       31.01     24.23 o
  -3   0  18        5.16       -5.43     14.57 o
  -2   0  18       51.33       35.62     15.41 o
  -1   0  18       13.82       53.64     16.92 o
   0   0  18      231.82      208.79     27.11 o
   1   0  18      100.48      108.65     15.88 o
   2   0  18       29.99       18.36     20.71 o
   3   0  18       19.18       30.75     22.78 o
   4   0  18        1.12       -7.35     21.35 o
   5   0  18        6.47       51.76     27.07 o
  -5   1  18        0.83       26.95     23.24 o
  -4   1  18       38.51       42.45     23.28 o
  -3   1  18        0.26       33.16     22.52 o
  -2   1  18      189.84      202.19     25.56 o
  -1   1  18      364.11      334.41     34.74 o
   0   1  18       87.58       76.23     18.38 o
   1   1  18      111.02      142.30     15.17 o
   2   1  18        1.90       16.00     29.49 o
   3   1  18        4.54       -8.24     18.87 o
   4   1  18       34.10       30.47     25.84 o
   5   1  18       60.64       82.72     29.36 o
   6   1  18       24.03       63.37     43.22 o
  -5   2  18       10.70       15.94     24.88 o
  -4   2  18       14.45       36.14     33.29 o
  -3   2  18      161.74      131.74     52.72 o
  -2   2  18        3.03       -7.53     17.91 o
  -1   2  18       49.17       51.86     14.17 o
   0   2  18      163.38      174.34     17.05 o
   1   2  18       71.71       67.89     15.22 o
   2   2  18        3.62       32.46     21.24 o
   3   2  18      244.15      295.29     88.22 o
   4   2  18       19.91       30.93     33.87 o
   5   2  18       34.21       10.51     33.87 o
   6   2  18       15.58      -17.52     33.00 o
  -5   3  18        1.83        4.57     27.45 o
  -4   3  18       69.20       82.67     28.34 o
  -3   3  18       15.66       26.36     22.99 o
  -2   3  18      119.20       82.86     26.81 o
  -1   3  18        3.55       -7.00     21.75 o
   0   3  18       19.49       16.69     15.70 o
   1   3  18       24.14       47.88     19.00 o
   2   3  18      258.60      314.22     39.71 o
   3   3  18        3.94       -4.14     20.12 o
   4   3  18      194.21      127.93     45.56 o
   5   3  18        0.23       -2.34     33.58 o
   6   3  18       69.54       56.65     38.55 o
  -5   4  18        8.93      -27.16     33.58 o
  -4   4  18        0.00       22.25     31.10 o
  -3   4  18       39.57        1.37     29.06 o
  -2   4  18        1.05      -28.91     19.27 o
  -1   4  18        0.41      -10.83     15.78 o
   0   4  18       45.88       70.31     20.17 o
   1   4  18      428.98      465.32     33.84 o
   2   4  18      178.50      188.58     31.17 o
   3   4  18       19.92       18.19     25.55 o
   4   4  18        1.55       28.32     30.66 o
   5   4  18        4.04       23.36     37.96 o
   6   4  18        5.40       75.92     38.84 o
  -4   5  18       20.10      -11.97     30.95 o
  -3   5  18        0.12      -29.78     26.59 o
  -2   5  18       63.11       41.70     20.26 o
  -1   5  18       35.28       34.61     18.69 o
   0   5  18        3.17       13.11     20.09 o
   1   5  18      176.64      175.25     24.58 o
   2   5  18      112.07      181.35     30.56 o
   3   5  18      123.96       95.79     36.80 o
   4   5  18        6.34      -17.81     27.16 o
   5   5  18      329.50      221.14     48.79 o
   6   5  18       15.77       74.17     40.59 o
  -4   6  18        0.01        9.64     63.36 o
  -3   6  18        9.87       21.23     28.95 o
  -2   6  18       96.08       44.44     52.28 o
  -1   6  18       41.47       85.09     26.69 o
   0   6  18      301.69      317.91     39.14 o
   1   6  18       59.93       66.02     24.88 o
   2   6  18       67.42       78.26     33.58 o
   3   6  18       65.44       48.77     33.29 o
   4   6  18       15.72       36.79     31.24 o
   5   6  18        0.00       -7.01     30.37 o
   6   6  18        1.04       14.31     31.54 o
  -3   7  18        2.27       -8.48     24.10 o
  -2   7  18        2.59       23.98     23.57 o
  -1   7  18       16.77       43.96     24.86 o
   0   7  18      230.00      199.56     33.81 o
   1   7  18      176.97      136.11     38.55 o
   2   7  18       52.06       40.59     30.95 o
   3   7  18        3.07       11.39     28.03 o
   4   7  18       12.19       -4.67     28.32 o
   5   7  18       12.36       23.94     33.58 o
  -3   8  18        5.17       18.24     26.21 o
  -2   8  18       24.20       11.18     25.40 o
  -1   8  18       65.57       93.33     35.19 o
   0   8  18       37.92       38.31     24.06 o
   1   8  18       14.00       -6.13     26.28 o
   2   8  18        3.14        6.72     24.82 o
   3   8  18       22.41       -5.26     26.86 o
   4   8  18        7.13      -37.08     26.86 o
   5   8  18       93.88       98.12     40.30 o
  -2   9  18        0.46       14.48     24.89 o
  -1   9  18      102.20       63.60     53.59 o
   0   9  18        0.15       -5.01     22.58 o
   1   9  18        6.27       -2.04     26.86 o
   2   9  18      171.57       75.06     27.45 o
   3   9  18       30.74       35.63     29.79 o
   4   9  18       38.23        1.46     30.95 o
   5   9  18       53.26       56.36     28.03 o
  -1  10  18        5.10       17.91     24.06 o
   0  10  18        2.00      -14.60     28.03 o
   1  10  18        0.01      -13.43     26.28 o
   2  10  18        0.01       47.30     30.37 o
   3  10  18        0.14        7.30     28.32 o
   4  10  18       19.99       10.22     29.49 o
   0  11  18       99.25       61.62     24.82 o
   1  11  18        4.10      -10.80     25.99 o
   2  11  18        6.99       23.94     21.32 o
   3  11  18       27.43       43.51     33.29 o
  -2  -9  19       21.97       28.44     19.67 o
  -1  -9  19       42.38        7.86     25.54 o
  -3  -8  19        2.39      -21.17     27.15 o
  -2  -8  19        0.36       45.40     21.52 o
  -1  -8  19        0.44       13.71     17.55 o
   0  -8  19       60.50       58.47     24.68 o
   1  -8  19       35.53       28.74     21.17 o
  -4  -7  19        0.44      -10.04     17.05 o
  -3  -7  19        1.36       15.48     26.57 o
  -2  -7  19       29.35        9.71     19.65 o
  -1  -7  19        0.45       10.35     17.23 o
   0  -7  19        4.40       -0.40     17.34 o
   1  -7  19       15.76       17.46     20.12 o
   2  -7  19      120.28      171.14     52.28 o
  -4  -6  19       90.47       74.29     22.23 o
  -3  -6  19       27.89       48.54     21.94 o
  -2  -6  19       83.36       63.48     22.85 o
  -1  -6  19        6.45      -11.09     15.18 o
   0  -6  19       38.39       15.69     19.37 o
   1  -6  19        0.79        9.67     18.47 o
   2  -6  19       65.15       33.87     36.80 o
   3  -6  19       41.22       20.15     37.67 o
  -5  -5  19       44.21       -0.57     49.50 o
  -4  -5  19        3.63        8.80     19.64 o
  -3  -5  19       68.75       87.60     24.62 o
  -2  -5  19       16.77       27.25     20.00 o
  -1  -5  19       85.75       78.66     23.25 o
   0  -5  19      134.19      138.59     28.02 o
   1  -5  19       21.06       34.41     20.20 o
   2  -5  19      108.00      115.94     43.51 o
   3  -5  19        2.90       -8.18     32.12 o
  -5  -4  19        2.98       36.21     37.38 o
  -4  -4  19       24.30       36.03     21.45 o
  -3  -4  19       41.30       91.24     32.27 o
  -2  -4  19       18.81       45.21     20.20 o
  -1  -4  19        2.30       27.98     18.98 o
   0  -4  19       37.69       52.70     17.44 o
   1  -4  19       75.71      104.91     21.86 o
   2  -4  19        4.12       55.48     37.38 o
   3  -4  19        0.12      -31.24     28.32 o
   4  -4  19       11.82        0.88     37.38 o
  -5  -3  19       54.52       87.02     41.47 o
  -4  -3  19        4.45      -16.06     30.08 o
  -3  -3  19       19.09       12.48     18.17 o
  -2  -3  19       38.09       47.59     17.49 o
  -1  -3  19       61.15       93.35     20.41 o
   0  -3  19      276.77      278.80     29.76 o
   1  -3  19      109.72      116.54     22.64 o
   2  -3  19       92.59      144.33     31.38 o
   3  -3  19       73.77       84.16     47.75 o
   4  -3  19       99.50       61.84     28.69 o
  -5  -2  19        0.06       45.26     36.21 o
  -4  -2  19        0.81       36.79     33.87 o
  -3  -2  19        0.01       -3.25     17.08 o
  -2  -2  19       32.47       41.82     17.07 o
  -1  -2  19      146.09      107.89     21.61 o
   0  -2  19       22.46       25.68     16.14 o
   1  -2  19       65.19       79.26     19.32 o
   2  -2  19      230.93      182.29     33.62 o
   3  -2  19       63.51       76.97     28.39 o
   4  -2  19        0.10      -28.90     19.26 o
  -5  -1  19       10.81      -18.40     34.75 o
  -4  -1  19       14.87       -9.35     21.78 o
  -3  -1  19        3.45       -1.60     20.33 o
  -2  -1  19        0.27        1.31     14.32 o
  -1  -1  19        6.37        8.25     15.76 o
   0  -1  19      173.86      133.98     27.24 o
   1  -1  19       19.04       24.10     21.67 o
   2  -1  19       81.27       58.14     24.53 o
   3  -1  19        2.67       31.14     25.51 o
   4  -1  19      142.37      149.29     35.13 o
   5  -1  19        0.51       39.87     29.81 o
  -5   0  19        0.00        0.58     31.24 o
  -4   0  19        1.42        1.49     21.88 o
  -3   0  19       30.33        6.38     21.96 o
  -2   0  19       20.67       23.26     25.55 o
  -1   0  19        0.02       37.25     28.32 o
   0   0  19      434.87      410.02     50.40 o
   1   0  19      268.17      239.32     38.25 o
   2   0  19        0.03      -12.81     20.52 o
   3   0  19       13.65        0.00     20.74 o
   4   0  19       13.06        9.05     24.47 o
   5   0  19       30.08       -5.55     28.33 o
  -5   1  19       24.36       43.23     32.27 o
  -4   1  19        8.03        6.77     24.67 o
  -3   1  19       21.88       17.43     39.13 o
  -2   1  19      489.44      542.64     51.50 o
  -1   1  19      220.07      235.94     36.56 o
   0   1  19      266.06      260.63     37.19 o
   1   1  19      104.77      120.84     18.86 o
   2   1  19      146.54      173.36     32.94 o
   3   1  19        7.80        0.31     42.63 o
   4   1  19       67.53       95.03     38.55 o
   5   1  19        2.75        0.00     37.08 o
  -5   2  19        2.25       -5.13     23.42 o
  -4   2  19        3.44       14.36     23.77 o
  -3   2  19       20.86       27.65     23.08 o
  -2   2  19       93.87      112.77     28.25 o
  -1   2  19      273.92      249.19     36.45 o
   0   2  19        3.63      -22.06     14.70 o
   1   2  19       96.56      117.83     20.19 o
   2   2  19       14.29       11.46     20.74 o
   3   2  19       57.55       41.43     33.44 o
   4   2  19        1.39       27.28     24.13 o
   5   2  19       15.73       49.93     41.17 o
  -4   3  19        6.30       24.22     25.07 o
  -3   3  19       32.78       11.04     23.32 o
  -2   3  19       11.02       25.61     21.43 o
  -1   3  19      366.18      390.97     44.09 o
   0   3  19        1.10       -6.63     14.53 o
   1   3  19       28.06       56.41     17.58 o
   2   3  19      321.88      342.32     44.55 o
   3   3  19       20.79       55.29     24.13 o
   4   3  19       31.62       20.15     31.83 o
   5   3  19       59.16       39.72     38.55 o
  -4   4  19       10.37        3.21     33.87 o
  -3   4  19        1.13        8.29     25.99 o
  -2   4  19        2.74      -10.73     22.39 o
  -1   4  19        4.43      -24.48     16.32 o
   0   4  19      248.25      272.92     29.98 o
   1   4  19        4.95        5.89     14.98 o
   2   4  19        1.99       11.67     20.83 o
   3   4  19       55.86       76.51     35.63 o
   4   4  19      148.95      187.50     51.99 o
   5   4  19        0.79       32.12     34.75 o
  -4   5  19        0.94      -43.80     29.20 o
  -3   5  19        7.23      -38.08     77.67 o
  -2   5  19       27.64       14.36     26.31 o
  -1   5  19       90.91       57.42     31.83 o
   0   5  19       62.05       71.80     27.14 o
   1   5  19        3.48       18.49     19.56 o
   2   5  19       11.39      -19.56     23.07 o
   3   5  19       41.44       91.99     37.67 o
   4   5  19        0.52       13.72     31.24 o
   5   5  19        2.77       19.56     32.41 o
  -3   6  19        6.08      -25.73     22.96 o
  -2   6  19       15.31       10.07     24.77 o
  -1   6  19       41.73       40.40     28.76 o
   0   6  19        0.54       31.85     22.57 o
   1   6  19       47.19       46.80     23.51 o
   2   6  19       34.18       63.08     35.33 o
   3   6  19       26.33       68.91     34.46 o
   4   6  19        5.36      -10.51     30.08 o
   5   6  19        3.90       18.40     31.24 o
  -3   7  19        1.96      -10.89     25.07 o
  -2   7  19       37.71       75.19     28.49 o
  -1   7  19       45.70      101.27     28.43 o
   0   7  19       50.80       40.22     25.24 o
   1   7  19      103.64       65.13     34.75 o
   2   7  19        0.83      -31.10     20.73 o
   3   7  19       32.04       13.43     32.71 o
   4   7  19       56.42       49.94     30.95 o
   5   7  19       21.11       -0.88     28.03 o
  -2   8  19       32.22       68.00     29.23 o
  -1   8  19        6.20      -24.32     22.48 o
   0   8  19        0.08       24.38     23.74 o
   1   8  19       22.19      -11.39     30.08 o
   2   8  19        1.83      -13.43     27.16 o
   3   8  19        4.36        3.50     27.74 o
   4   8  19        1.65      -25.11     28.32 o
  -1   9  19       15.63       39.04     27.20 o
   0   9  19        0.06        6.30     28.91 o
   1   9  19       48.83       15.18     29.20 o
   2   9  19       16.33       55.19     34.46 o
   3   9  19       11.04        9.93     29.78 o
   4   9  19       16.28      -19.56     26.86 o
   0  10  19        0.11        5.55     29.20 o
   1  10  19        3.93        1.75     26.28 o
   2  10  19        6.01       10.22     30.08 o
   3  10  19        7.74       55.77     33.87 o
  -3  -7  20        3.64       50.54     23.65 o
  -2  -7  20       22.28       48.15     22.85 o
  -1  -7  20        5.80       -3.17     19.17 o
   0  -7  20        6.41       40.57     21.09 o
   1  -7  20       19.43       12.56     36.21 o
  -3  -6  20        1.31        7.14     18.45 o
  -2  -6  20        0.69       33.67     21.31 o
  -1  -6  20        9.24       27.24     19.17 o
   0  -6  20        1.57        3.15     17.68 o
   1  -6  20        4.85      -10.51     34.16 o
   2  -6  20        0.67       28.91     36.79 o
  -4  -5  20        7.42       30.95     35.62 o
  -3  -5  20      111.71       47.31     20.74 o
  -2  -5  20        2.19       -5.09     18.10 o
  -1  -5  20       34.84       35.81     30.52 o
   0  -5  20       48.89       74.96     22.63 o
   1  -5  20       34.02       49.06     33.00 o
   2  -5  20       14.35       37.38     33.58 o
  -4  -4  20        2.95       87.89     40.59 o
  -3  -4  20        1.23       -4.77     17.92 o
  -2  -4  20        7.69       11.77     20.39 o
  -1  -4  20        1.14       34.09     18.31 o
   0  -4  20        1.02        2.51     16.35 o
   1  -4  20       27.25       21.61     33.00 o
   2  -4  20       27.92       26.28     35.33 o
   3  -4  20       45.93       70.38     46.72 o
  -4  -3  20       46.34       52.56     36.50 o
  -3  -3  20        0.18      -14.02     30.08 o
  -2  -3  20       57.97       78.46     24.20 o
  -1  -3  20       40.40       10.89     14.91 o
   0  -3  20        7.47        6.08     21.61 o
   1  -3  20       34.10       36.42     25.27 o
   2  -3  20        7.45       -4.09     26.43 o
   3  -3  20        0.57       75.04     40.88 o
  -4  -2  20       13.41        4.09     33.29 o
  -3  -2  20        0.84       27.45     32.41 o
  -2  -2  20       25.71       -2.38     21.07 o
  -1  -2  20      176.78      176.71     65.13 o
   0  -2  20       18.74       75.37     27.05 o
   1  -2  20       25.21       14.45     23.13 o
   2  -2  20        0.96       -5.97     28.18 o
   3  -2  20        5.57        0.74     36.94 o
   4  -2  20        5.70       16.71     27.82 o
  -4  -1  20        8.63       12.85     34.16 o
  -3  -1  20        2.22        9.58     23.38 o
  -2  -1  20        1.11       -2.94     21.10 o
  -1  -1  20       14.91       29.89     23.68 o
   0  -1  20      203.92      151.55     32.31 o
   1  -1  20        0.01       19.17     21.16 o
   2  -1  20       39.35        4.16     22.07 o
   3  -1  20        0.04       12.70     24.98 o
   4  -1  20       34.23       58.11     40.59 o
  -4   0  20       58.76       73.31     28.68 o
  -3   0  20       11.48       30.05     23.84 o
  -2   0  20        9.86       37.14     23.43 o
  -1   0  20      197.28      233.00     37.28 o
   0   0  20        1.71       27.05     22.16 o
   1   0  20       57.79       15.74     22.30 o
   2   0  20        2.00      -13.17     19.09 o
   3   0  20       14.23       -2.46     24.71 o
   4   0  20        9.98       63.29     29.81 o
  -4   1  20       45.89       46.73     26.58 o
  -3   1  20        4.43       26.45     26.05 o
  -2   1  20        3.01       17.45     24.26 o
  -1   1  20       60.89       93.01     27.86 o
   0   1  20        5.28      -10.36     20.48 o
   1   1  20        4.74      -16.87     17.74 o
   2   1  20       93.82       82.13     28.16 o
   3   1  20       50.12       70.32     29.31 o
   4   1  20        0.53      -14.31     28.62 o
  -4   2  20       16.60       32.22     43.22 o
  -3   2  20      141.74      173.33     35.62 o
  -2   2  20        4.55       -7.01     20.85 o
  -1   2  20      119.05      161.76     33.96 o
   0   2  20        3.27       16.66     16.48 o
   1   2  20        4.08        0.55     20.22 o
   2   2  20        2.69       16.25     21.86 o
   3   2  20       82.34       73.03     39.86 o
   4   2  20       77.67       65.71     42.05 o
   5   2  20        1.25       24.24     36.21 o
  -4   3  20        0.04        5.30     22.90 o
  -3   3  20        3.48       33.70     29.93 o
  -2   3  20       82.04      105.81     29.06 o
  -1   3  20       14.08       -0.89     28.29 o
   0   3  20        2.64       23.81     17.27 o
   1   3  20       12.35       10.45     33.43 o
   2   3  20       68.33       49.76     26.94 o
   3   3  20       26.44       51.69     37.09 o
   4   3  20        2.25      -20.15     30.95 o
   5   3  20        3.26       53.73     41.76 o
  -3   4  20        2.96       23.07     33.87 o
  -2   4  20       39.58       17.08     22.18 o
  -1   4  20       64.79       74.80     22.32 o
   0   4  20        8.62       19.31     22.58 o
   1   4  20        0.04       -3.66     26.72 o
   2   4  20        1.48      -24.24     25.40 o
   3   4  20        1.86      -28.91     29.78 o
   4   4  20        2.31      -26.86     28.03 o
   5   4  20        5.04       -0.58     34.46 o
  -3   5  20        0.10       -1.80     44.68 o
  -2   5  20        0.00      -17.81     24.57 o
  -1   5  20      241.99      285.22     39.39 o
   0   5  20      146.90      169.63     62.35 o
   1   5  20       34.75       54.71     25.26 o
   2   5  20       99.68       66.88     40.59 o
   3   5  20        0.15       37.08     35.33 o
   4   5  20       48.01      121.48     42.05 o
  -3   6  20       19.35        9.61     29.44 o
  -2   6  20        2.10      -12.59     29.64 o
  -1   6  20       48.16       88.64     28.23 o
   0   6  20       21.95       44.62     24.07 o
   1   6  20        2.47       48.18     33.00 o
   2   6  20       13.66      -36.79     25.11 o
   3   6  20      155.68      146.91     43.52 o
   4   6  20        1.59      -19.86     30.08 o
  -2   7  20      132.71      136.96     60.02 o
  -1   7  20       14.34       46.19     33.14 o
   0   7  20       12.67        8.47     32.12 o
   1   7  20       28.17        4.96     30.66 o
   2   7  20        4.36       33.29     33.29 o
   3   7  20        0.85      -17.52     28.32 o
   4   7  20       50.98        8.76     37.38 o
  -1   8  20       16.18       40.31     31.39 o
   0   8  20       39.16       16.46     46.87 o
   1   8  20       77.72       75.64     39.42 o
   2   8  20       69.88       56.07     37.96 o
   3   8  20        0.86       -1.17     28.62 o
   4   8  20        2.47        4.09     31.24 o
   0   9  20       10.82       41.99     26.31 o
   1   9  20       13.37       16.64     26.28 o
   2   9  20        1.09       54.02     34.46 o
   3   9  20       38.04       76.80     39.42 o
  -2  -6  21        1.91        7.88     34.75 o
  -1  -6  21       56.36       55.19     41.76 o
   0  -6  21       92.24       53.15     39.72 o
  -3  -5  21        8.40        9.34     33.58 o
  -2  -5  21       14.71       47.89     35.33 o
  -1  -5  21        0.30       20.44     32.12 o
   0  -5  21       16.40       52.56     37.67 o
   1  -5  21        5.34        2.34     34.46 o
  -3  -4  21        8.60      -34.46     31.54 o
  -2  -4  21       10.80      -22.78     28.62 o
  -1  -4  21       10.00       33.00     33.00 o
   0  -4  21       16.75       42.05     40.30 o
   1  -4  21       13.00      -23.65     30.08 o
   2  -4  21        3.56       -5.55     32.12 o
  -3  -3  21        3.87       23.36     30.95 o
  -2  -3  21       14.66       35.33     36.79 o
  -1  -3  21       66.52       60.74     39.42 o
   0  -3  21        3.42      -10.80     26.86 o
   1  -3  21      105.82      115.94     45.56 o
   2  -3  21        8.67       21.61     36.50 o
  -4  -2  21        0.36      -44.68     29.78 o
  -3  -2  21        7.97       21.90     33.58 o
  -2  -2  21       67.89       85.27     38.84 o
  -1  -2  21      150.75      118.64     32.42 o
   0  -2  21       55.77       75.39     29.52 o
   1  -2  21       59.54       59.18     27.24 o
   2  -2  21      202.38      169.72     36.96 o
   3  -2  21       33.66       48.23     35.48 o
  -4  -1  21        0.60      -22.19     33.00 o
  -3  -1  21        1.66       32.41     33.58 o
  -2  -1  21       74.90       62.14     29.49 o
  -1  -1  21        7.96      -36.50     25.70 o
   0  -1  21       24.76       29.46     24.24 o
   1  -1  21       15.74       35.29     25.31 o
   2  -1  21       11.32       -4.97     22.36 o
   3  -1  21        0.10        4.54     23.21 o
  -4   0  21        1.99       33.87     38.54 o
  -3   0  21       11.12        3.19     24.77 o
  -2   0  21       98.24      109.20     31.89 o
  -1   0  21        0.05       10.84     23.22 o
   0   0  21       35.74       33.47     30.08 o
   1   0  21      136.76      152.98     45.12 o
   2   0  21      131.79      228.77     39.51 o
   3   0  21       41.42       55.53     39.28 o
   4   0  21       56.70       88.48     44.39 o
  -3   1  21        1.49      -20.82     21.24 o
  -2   1  21      111.27      104.29     30.91 o
  -1   1  21       60.66       51.21     25.61 o
   0   1  21        4.75      -12.53     21.33 o
   1   1  21        0.61      -14.52     21.18 o
   2   1  21        3.51        1.47     22.64 o
   3   1  21       20.16       30.28     26.52 o
   4   1  21       50.37      103.96     47.89 o
  -3   2  21        8.68        3.04     43.80 o
  -2   2  21      120.72      156.30     33.11 o
  -1   2  21        0.17        3.09     21.87 o
   0   2  21        1.24      -22.55     29.05 o
   1   2  21        1.09        0.12     22.92 o
   2   2  21       26.29       20.95     24.60 o
   3   2  21       15.25      -20.44     31.24 o
   4   2  21       37.40      118.85     50.23 o
  -3   3  21       25.70       46.14     35.04 o
  -2   3  21       10.66       -6.22     22.24 o
  -1   3  21       79.71       60.00     23.15 o
   0   3  21        0.02       41.65     19.11 o
   1   3  21      162.47      126.04     32.42 o
   2   3  21        0.86       39.42     37.08 o
   3   3  21       15.61       10.80     39.42 o
   4   3  21        4.53        3.50     33.87 o
  -3   4  21       78.40      102.21     47.31 o
  -2   4  21        0.63      -19.90     41.61 o
  -1   4  21        0.01        6.76     24.15 o
   0   4  21      229.90      247.07     65.14 o
   1   4  21       33.40       21.61     35.04 o
   2   4  21       90.06       37.67     36.21 o
   3   4  21       48.74       24.53     35.92 o
   4   4  21      191.72      238.62     55.79 o
  -2   5  21       42.13       63.37     30.45 o
  -1   5  21       19.29       58.70     26.42 o
   0   5  21       14.71       14.45     26.57 o
   1   5  21        1.07        3.80     34.16 o
   2   5  21       41.74       42.63     35.33 o
   3   5  21        0.24      -44.68     29.78 o
   4   5  21       15.03       34.75     37.38 o
  -2   6  21       20.76       46.32     26.98 o
  -1   6  21       64.83       83.24     29.44 o
   0   6  21        6.88       40.06     24.49 o
   1   6  21       76.71       30.08     36.50 o
   2   6  21        0.45        4.96     32.41 o
   3   6  21      111.32      122.37     41.76 o
  -1   7  21        6.09       45.96     34.02 o
   0   7  21       35.64       84.97     46.72 o
   1   7  21       19.55      -15.48     28.62 o
   2   7  21       41.48      -16.94     29.20 o
   3   7  21       12.40       -5.84     32.70 o
   0   8  21        1.52       53.08     25.44 o
   1   8  21        4.61       30.95     35.33 o
   2   8  21        7.42       -9.34     31.83 o
  -2  -4  22       29.13       48.77     38.55 o
  -1  -4  22        8.44      -10.51     33.58 o
   0  -4  22       43.97       50.81     40.88 o
  -2  -3  22        1.85        2.63     34.16 o
  -1  -3  22        0.62      -18.40     30.66 o
   0  -3  22        2.36       13.14     36.21 o
   1  -3  22        6.56       43.51     40.30 o
  -2  -2  22       17.99       24.24     41.17 o
  -1  -2  22        0.78       29.78     34.16 o
   0  -2  22       43.16       63.37     36.79 o
   1  -2  22       17.96       34.73     52.71 o
   2  -2  22       14.85       55.77     39.42 o
  -3  -1  22       57.24       62.20     43.80 o
  -2  -1  22        2.18       23.94     33.29 o
  -1  -1  22        7.54       23.07     26.60 o
   0  -1  22       32.78       83.15     28.80 o
   1  -1  22        2.78      -16.58     20.66 o
   2  -1  22       17.42       41.58     26.89 o
  -3   0  22        0.22       44.09     37.67 o
  -2   0  22       77.92       53.72     27.40 o
  -1   0  22        0.67        3.77     23.03 o
   0   0  22        2.93        1.53     24.57 o
   1   0  22        7.13       71.20     29.95 o
   2   0  22        0.12       22.00     26.27 o
   3   0  22        0.42       15.98     26.81 o
  -3   1  22       47.25       54.66     28.46 o
  -2   1  22       22.01       62.54     27.74 o
  -1   1  22       10.02       14.09     23.50 o
   0   1  22        1.55       -0.52     21.25 o
   1   1  22        0.02       17.30     24.51 o
   2   1  22       17.63       34.70     28.29 o
   3   1  22        3.52       -9.05     34.75 o
  -2   2  22       10.39      -11.81     23.86 o
  -1   2  22        1.86       17.81     25.08 o
   0   2  22       68.70      152.63     35.10 o
   1   2  22       16.02       32.37     23.48 o
   2   2  22       20.75       44.39     40.30 o
   3   2  22        0.03      -21.61     33.58 o
  -2   3  22        3.11        0.29     35.62 o
  -1   3  22       17.12       40.84     29.93 o
   0   3  22        8.66       30.66     36.50 o
   1   3  22        8.75      -27.45     33.87 o
   2   3  22       13.09      -20.15     31.54 o
   3   3  22        0.43       -4.67     33.87 o
  -2   4  22        6.40      -26.60     25.80 o
  -1   4  22        0.91       -4.01     24.13 o
   0   4  22       86.41       97.25     46.14 o
   1   4  22        0.19        4.67     31.83 o
   2   4  22        4.09      -38.98     25.99 o
   3   4  22        5.33       -0.88     35.33 o
  -1   5  22        0.18       -0.81     23.10 o
   0   5  22        2.30      -28.62     31.54 o
   1   5  22        0.61      -44.24     29.49 o
   2   5  22       71.04      100.46     43.80 o
   0   6  22       33.91       85.85     39.71 o
   1   6  22        4.54       14.31     33.87 o
   2   6  22       21.38       53.15     42.34 o
  -1  -1  23        4.48       52.56     37.67 o
   0  -1  23       24.22       51.67     27.82 o
  -1   0  23        8.10       21.78     26.74 o
   0   0  23       16.31       16.91     24.86 o
   1   0  23        0.27        4.78     25.99 o
  -1   1  23       31.52       87.85     34.46 o
   0   1  23       37.18       22.57     58.26 o
   1   1  23       24.80       40.51     26.82 o
  -1   2  23        0.06      -28.91     30.08 o
   0   2  23       31.83       -9.34     33.58 o
   1   2  23        0.01       20.44     36.79 o
   0   3  23        0.07       -6.13     35.33 o
   1   3  23       19.67       59.57     40.59 o
 
